# Supplementary material for: GWAS identifies 14 loci for device-measured physical activity and sleep duration
Source: Nat Commun. 2018 Dec 10;9:5257. doi: 10.1038/s41467-018-07743-4 (PMC6288145; doi:10.1038/s41467-018-07743-4)
Supplement: Supplementary file 4 — Supplementary Data 1 [file 41467_2018_7743_MOESM4_ESM.xlsx]

## Sheet: Sheet1
Supplementary Data 1 | Phenotypes mapped from original image annotation and compendium of physical activities codes.
Phenotype	Wearable camera annotation	MET	Compendium of physical activities code
sleep	7030 sleeping	0.95	7030
sedentary	home activity;eating;13030 eating sitting alone or with someone	1.5	13030
sedentary	home activity;household chores;washing/ironing/mending clothes;5080 knitting sewing sitting	1.3	5080
sedentary	home activity;household chores;washing/ironing/mending clothes;5080 knitting sewing wrapping presents sitting	1.3	5080
sedentary	home activity;leisure;activities for maintenance of a household;miscellaneous;9100 retreat/family reunion activities involving sitting eating relaxing talking with more than one person	1.8	9100	Phenotype : Phenotype of interest
sedentary	home activity;leisure;activties for maintenance of a household;9100 retreat/family reunion activities involving sitting eating relaxing talking with more than one person	1.8	9100
sedentary	home activity;leisure;activties for maintenance of a household;miscellaneous;9100 retreat/family reunion activities involving sitting eating relaxing talking with more than one person	1.8	9100	Wearable camera annotation : Annotation by researcher viewing only wearable camera images
sedentary	home activity;miscellaneous;sitting;11580 office work such as writing and typing (with or without eating at the same time)	1.5	11580
sedentary	home activity;miscellaneous;sitting;11580 office/computer work general	1.5	11580
sedentary	home activity;miscellaneous;sitting;21010 sitting non-desk work (with or without eating at the same time)	2.5	21010	MET : Metabolic equivalent of task - an indication of how intense a task is (<=1 indicates being at rest)
sedentary	home activity;miscellaneous;sitting;5080 sitting non-desk work (with or without eating at the same time)	1.3	5080
sedentary	home activity;miscellaneous;sitting;7010 lying and watching television with TV on as the primary activity	1	7010
sedentary	home activity;miscellaneous;sitting;7010 sitting/lying and watching television with TV on as the primary activity	1	7010
sedentary	home activity;miscellaneous;sitting;7021 sitting without observable actiivties	1.3	7021
sedentary	home activity;miscellaneous;sitting;7021 sitting without observable activities	1.3	7021	Compendium of physical activities code : A code to link camera annotation information to activity intensity information.
sedentary	home activity;miscellaneous;sitting;9030 sitting desk work (with or without eating at the same time)	1.3	9030
sedentary	home activity;miscellaneous;sitting;9030 sitting desk entertainment/hobby (with or without eating at the same time)	1.3	9030
sedentary	home activity;miscellaneous;sitting;9030 sitting desk work (with or without eating at the same time)	1.3	9030
sedentary	home activity;miscellaneous;sitting;9045 sitting playing traditional video game computer game	1	9045
sedentary	home activity;miscellaneous;sitting;9055 sitting/lying talking in person/using a mobile phone/smartphone/tablet or talking on the phone/computer (skype chatting)	1.5	9055
sedentary	home activity;miscellaneous;sitting;9060 sitting reading or using a mobile phone/smartphone/tablet or talking on the phone/computer (skype chatting)	1.3	9060
sedentary	home activity;miscellaneous;sitting;9060 sitting/lying reading or without observable activities	1.3	9060
sedentary	home activity;miscellaneous;sitting;9060 sitting/lying reading or without observable/identifiable activities	1.3	9060
sedentary	home activity;self care;13046 having hair or nails done by someone else sitting	1.3	13046
sedentary	leisure;eating;13030 eating sitting indoor/outdoor	1.5	13030
sedentary	leisure;eating;not-social;13030 eating sitting indoor/outdoor	1.5	13030
sedentary	leisure;eating;social;13030 eating sitting indoor/outdoor	1.5	13030
sedentary	leisure;miscellaneous;21000 sitting meeting or talking with others	1.5	21000
sedentary	leisure;miscellaneous;21005 (generic) sitting light office writing typing work	1.5	21005
sedentary	leisure;miscellaneous;21010 sitting non-desk work (with or without eating at the same time)	2.5	21010
sedentary	leisure;miscellaneous;sitting;21000 sitting meeting	1.5	21000
sedentary	leisure;miscellaneous;sitting;21005 (generic) sitting light office writing typing work	1.5	21005
sedentary	leisure;miscellaneous;sitting;5080 sitting non-desk work (with or without eating at the same time)	1.3	5080
sedentary	leisure;miscellaneous;sitting;9055 sitting talking to person/using the phone	1.5	9055
sedentary	leisure;miscellaneous;sitting;9060 (generic) sitting/lying reading or without observable activities	1.3	9060
sedentary	leisure;miscellaneous;sitting;9060 (generic) sitting/lying reading or without observable/identifiable activities	1.3	9060
sedentary	leisure;religious activities;20000 sitting in church in service attending a ceremony sitting quietly	1.3	20000
sedentary	leisure;religious activities;20005 sitting in church talking or singing attending a ceremony sitting active	1.8	20005
sedentary	leisure;sports;water activities;18012 boating power passenger	1.3	18012
sedentary	occupation;interruption;11585 sitting meeting/talking to colleages with or without eating	1.5	11585
sedentary	occupation;interruption;11585 sitting meeting/talking to colleagues with or without eating	1.5	11585
sedentary	occupation;interruption;13030 eating sitting	1.5	13030
sedentary	occupation;interruption;9055 sitting using a mobile phone/smartphone/tablet or talking on the phone/computer (skype meeting etc.)	1.5	9055
sedentary	occupation;interruption;9060 (generic) sitting without observable activities	1.3	9060
sedentary	occupation;interruption;9060 (generic) sitting without observable/identifiable activities	1.3	9060
sedentary	occupation;interruption;9060 sitting using a mobile phone/smartphone/tablet or talking on the phone/computer (skype meeting etc.)	1.3	9060
sedentary	occupation;interruption;sitting;11585 sitting meeting/talking to colleagues with or without eating	1.5	11585
sedentary	occupation;interruption;sitting;13030 eating sitting	1.5	13030
sedentary	occupation;interruption;sitting;9055 sitting using a mobile phone/smartphone/tablet or talking on the phone/computer (skype meeting etc.)	1.5	9055
sedentary	occupation;interruption;sitting;9060 sitting without observable/identifiable activities	1.3	9060
sedentary	occupation;office and administrative support;11580 office wok/computer work general	1.5	11580
sedentary	occupation;office and administrative support;11580 office work/computer work general	1.5	11580
sedentary	occupation;office and administrative support;11580 office/computer work general	1.5	11580
sedentary	occupation;public admin/education/health;education;9065 students/attending seminars or talks	1.8	9065
sedentary	transportation;private transportation;16010 driving automobile or light truck (not a semi)	2.5	16010
sedentary	transportation;private transportation;16015 riding in a car or truck	1.3	16015
sedentary	transportation;public transportation;16016 riding in a bus or train	1.3	16016
sedentary	transportation;waiting;7021 sitting	1.3	7021
tasks-light	home activity;child/elderly/pet care;child care;5183 standing holding child	2	5183
tasks-light	home activity;child/elderly/pet care;child care;5185 child care sitting/kneeling	2	5185
tasks-light	home activity;child/elderly/pet care;child care;5185 child care sitting/kneeling occasional lifting	2	5185
tasks-light	home activity;child/elderly/pet care;child care;5185 child care sitting/kneeling occasional lifting	2	5185
tasks-light	home activity;child/elderly/pet care;child care;5186 child care standing occasional lifting	3	5186
tasks-light	home activity;child/elderly/pet care;pet care;5053 feeding household animals	2.5	5053
tasks-light	home activity;child/elderly/pet care;pet care;5197 household animal care aside from feeding	2.3	5197
tasks-light	home activity;eating;13035 eating standing alone or with others	2	13035
tasks-light	home activity;home repair;indoor;5160 standing light effort tasks	2	5160
tasks-light	home activity;home repair;indoor;6124 hammering nails	3	6124
tasks-light	home activity;home repair;indoor;6126 home repair miscellaneous	2.5	6126
tasks-light	home activity;household chores;house cleaning;furniture;5032 dusting or polishing furniture	2.3	5032
tasks-light	home activity;household chores;house cleaning;miscellaneous;5148 watering plants	2.5	5148
tasks-light	home activity;household chores;preparing meals/cooking/washing dishes;5051 serving food/setting table implied walking and standing	2.5	5051
tasks-light	home activity;household chores;washing/ironing/mending clothes;5070 ironing	1.8	5070
tasks-light	home activity;household chores;washing/ironing/mending clothes;5082 sewing with a machine	2.8	5082
tasks-light	home activity;household chores;washing/ironing/mending clothes;5090 folding or hanging clothes/put clothes in or out of washer or dryer/packing suitcase limited walking	2	5090
tasks-light	home activity;household chores;washing/ironing/mending clothes;5095 putting away /gathering clothes involving walking	2.3	5095
tasks-light	home activity;lawn and garden;gardening service;8055 driving tractor	2.8	8055
tasks-light	home activity;lawn and garden;gardening service;8230 watering garden	1.5	8230
tasks-light	home activity;lawn and garden;lawn care service;8135 planting potting transplanting seedlings or plants	2	8135
tasks-light	home activity;leisure;activities for maintenance of a household;miscellaneous;9101 retreat/family reunion activities playing games with more than one person	3	9101
tasks-light	home activity;leisure;activities for maintenance of a household;with animals;5190 sitting playing with animals active periods	2.5	5190
tasks-light	home activity;leisure;activities for maintenance of a household;with children;5170 sitting playing with child(ren)	2.2	5170
tasks-light	home activity;leisure;activties for maintenance of a household;5170 sitting playing with child(ren)	2.2	5170
tasks-light	home activity;leisure;activties for maintenance of a household;with children;5170 sitting playing with child(ren)	2.2	5170
tasks-light	home activity;leisure;individual activities;10074 playing musical instruments	2	10074
tasks-light	home activity;leisure;individual activities;9075 sitting arts and crafts carving/wood weaving/spinning wool	1.8	9075
tasks-light	home activity;leisure;individual activities;9085 standing arts and crafts/sand painting/carving weaving	2.5	9085
tasks-light	home activity;miscellaneous;5025 (generic) multiple household tasks all at once including standing/lifting/sitting	2.8	5025
tasks-light	home activity;miscellaneous;standing;9020 standing writing/drawing/painting	1.8	9020
tasks-light	home activity;miscellaneous;standing;9050 standing talking in person on the phone/computer (skype chatting) or using a mobileo phone/smartphone/tablet	1.8	9050
tasks-light	home activity;miscellaneous;standing;9050 standing talking in person/on the phone/computer (skype chatting) or using a mobile phone/smartphone/tablet	1.8	9050
tasks-light	home activity;miscellaneous;standing;9070 standing reading or without observable/identifiable activities	1.8	9070
tasks-light	home activity;miscellaneous;standing;9070 standing reading or without obvious activities	1.8	9070
tasks-light	home activity;miscellaneous;standing;9071 (generic) standing miscellaneous	2.5	9071
tasks-light	home activity;self care;13000 getting ready for bed standing	2.3	13000
tasks-light	home activity;self care;13009 toilet eliminating or squatting	1.8	13009
tasks-light	home activity;self care;13020 dressing/undressing	2.5	13020
tasks-light	home activity;self care;13036 taking medication	1.5	13036
tasks-light	home activity;self care;13040 (generic) self care such as grooming/washing hands/shaving/brushing teeth/putting on make-up not eliminating and bathing (not necessary in the toilet)	2	13040
tasks-light	home activity;self care;13045 hairstyling standing	2.5	13045
tasks-light	leisure;eating;13035 eating standing indoor/outdoor	2	13035
tasks-light	leisure;eating;5060 buying foods or drinks as a takeaway	2.3	5060
tasks-light	leisure;eating;not-social;13035 eating standing indoor/outdoor	2	13035
tasks-light	leisure;eating;not-social;5060 buying foods or drinks as a takeaway	2.3	5060
tasks-light	leisure;eating;social;13035 eating standing indoor/outdoor	2	13035
tasks-light	leisure;eating;social;5060 buying foods or drinks as a takeaway	2.3	5060
tasks-light	leisure;miscellaneous;21016 sitting child care only active periods	2	21016
tasks-light	leisure;miscellaneous;21017 standing child care only active periods	3	21017
tasks-light	leisure;miscellaneous;9071 (generic) standing miscellaneous indoor or outdoor	2.5	9071
tasks-light	leisure;miscellaneous;sitting;21016 sitting child care only active periods	2	21016
tasks-light	leisure;miscellaneous;standing;21017 standing child care only active periods	3	21017
tasks-light	leisure;miscellaneous;standing;9020 standing writing/drawing/painting	1.8	9020
tasks-light	leisure;miscellaneous;standing;9050 standing talking in person/using a phone/smartphone/tablet	1.8	9050
tasks-light	leisure;miscellaneous;standing;9070 standing reading or without observable/identifiable activities	1.8	9070
tasks-light	leisure;miscellaneous;standing;9070 standing reading or without obvious activities	1.8	9070
tasks-light	leisure;miscellaneous;standing;9071 (generic) standing miscellaneous	2.5	9071
tasks-light	leisure;music playing;10074 playing musical instruments	2	10074
tasks-light	leisure;recreation;outdoor;5171 standing playing with child(ren)	2.8	5171
tasks-light	leisure;religious activities;20030 standing talking in church	1.8	20030
tasks-light	leisure;religious activities;20039 walking/standing combination for religious purposes usher	2	20039
tasks-light	occupation;interruption;13009 toilet break	1.8	13009
tasks-light	occupation;interruption;13035 eating standing	2	13035
tasks-light	occupation;interruption;5041 kitchen activity in the working place	1.8	5041
tasks-light	occupation;interruption;9015 standing scanning documents	1.5	9015
tasks-light	occupation;interruption;9020 standing writing/drawing/painting	1.8	9020
tasks-light	occupation;interruption;9050 standing talking in persone/using a phone/smartphone/tablet	1.8	9050
tasks-light	occupation;interruption;9070 standing reading or without observable/identifiable activities	1.8	9070
tasks-light	occupation;interruption;9070 standing reading or without obvious activities	1.8	9070
tasks-light	occupation;interruption;miscellaneous;13009 toilet break	1.8	13009
tasks-light	occupation;interruption;miscellaneous;5041 kitchen activity in the working place	1.8	5041
tasks-light	occupation;interruption;standing;13035 eating standing	2	13035
tasks-light	occupation;interruption;standing;9015 standing scanning documents	1.5	9015
tasks-light	occupation;interruption;standing;9020 standing writing/drawing/painting	1.8	9020
tasks-light	occupation;interruption;standing;9050 standing talking in person/using a phone/smartphone/tablet	1.8	9050
tasks-light	occupation;interruption;standing;9050 standing talking in persone/using a phone/smartphone/tablet	1.8	9050
tasks-light	occupation;interruption;standing;9070 standing reading or without observable/identifiable activities	1.8	9070
tasks-light	occupation;interruption;standing;9071 (generic) standing miscellaneous	2.5	9071
tasks-light	occupation;manufacturing;11115 chef	2.5	11115
tasks-light	occupation;miscellaneous;11475 (generic) manual labour	2.8	11475
tasks-light	occupation;miscellaneous;11475 (generic) manual or unskilled labour	2.8	11475
tasks-light	occupation;miscellaneous;11870 working in scene shop theatre actor backstage employee	3	11870
tasks-light	occupation;office and administrative support;11600 (generic) standing tasks such as store clerk/libarian/packing boxes/repair heavy parts	3	11600
tasks-light	occupation;office and administrative support;11600 (generic) standing tasks such as store clerk/librarian/packing boxes/repair heavy parts	3	11600
tasks-light	occupation;personal services;11413 kitchen maid	3	11413
tasks-light	occupation;public admin/education/health;education;09071 teaching standing	2.5	9071
tasks-light	occupation;public admin/education/health;education;9071 teaching standing	2.5	9071
tasks-light	transportation;waiting;7040 standing in a line	1.3	7040
tasks-light	transportation;walking;9050 standing miscellaneous (talking to others etc.)	1.8	9050
tasks-light	transportation;walking;9071 standing miscellaneous (talking to others etc.)	2.5	9071
walking	home activity;child/elderly/pet care;child care;5181 walking and carrying child	3	5147
walking	home activity;household chores;grocery shopping;5060 shopping	2.3	5060
walking	home activity;leisure;activties for maintenance of a household;with animals;5192 walking/running playing with animals active periods	3	5181
walking	home activity;miscellaneous;walking;17150 walking household without observable loads	2	17150
walking	home activity;miscellaneous;walking;5121 walking with moving and lifting loads such as bikes and furniture	4	17133
walking	home activity;miscellaneous;walking;5147 walking moving away light items (pens/papers/keys not included)	3	17165
walking	home activity;miscellaneous;walking;5165 (generic) walking non-cleaning task such as closing windows lock door putting away items	3.5	17250
walking	leisure;miscellaneous;17031 loading /unloading a car implied walking	3.5	17031
walking	leisure;miscellaneous;21070 (generic) walking/standing combination indoor	3	5192
walking	leisure;miscellaneous;5060 shopping miscellaneous	2.3	5060
walking	leisure;miscellaneous;walking;17031 loading /unloading a car implied walking	3.5	11795
walking	leisure;miscellaneous;walking;17070 descending stairs	3.5	17070
walking	leisure;miscellaneous;walking;17133 walking upstairs	4	17133
walking	leisure;miscellaneous;walking;21070 (generic) walking and occasional standing (no more than two consecutive images)	2.5	17161
walking	leisure;miscellaneous;walking;5060 shopping miscellaneous	2.3	5060
walking	leisure;sports;miscellaneous;17082 hiking or walking at a normal pace through fields and hillsides	5.3	17082
walking	leisure;sports;miscellaneous;17082 hiking or walking at a normal pace through fields and hillsides	5	5121
walking	occupation;interruption;11791 walking on job in office or lab area	2	11791
walking	occupation;interruption;11795 walking on job and carrying light objects such as boxes or pushing trolleys	3.5	11795
walking	occupation;interruption;17133 walking upstairs	4	17270
walking	occupation;interruption;walking;11791 walking on job in office or lab area	2	11791
walking	occupation;interruption;walking;11795 walking on job and carrying light objects such as boxes or pushing trolleys	3.5	5165
walking	occupation;interruption;walking;17070 walking downstairs	3.5	17031
walking	occupation;interruption;walking;17133 walking upstairs	4	17133
walking	transportation;walking;17161 walking not as the single means of transports e.g.from house to transports or vice versa/from car to places or vice versa/between transports	2.5	17161
walking	transportation;walking;17165 walking the dog	3	21070
walking	transportation;walking;17250 walking as the single means to a destination not to work or class	3	21070
walking	transportation;walking;17270 walking as the single means to work or class (not from)	3.5	17070
moderate	home activity;household chores;house cleaning;floors;5010 cleaning sweeping carpet or floors	3.3	5010
moderate	home activity;household chores;house cleaning;floors;5131 scrubbing floors on hands and knees scrubbing bathroom bathtub	2	5131
moderate	home activity;household chores;house cleaning;floors;5140 sweeping garage sidewalk or outside of house	4	5140
moderate	home activity;household chores;house cleaning;furniture;5020 cleaning heavy such as car/windows/garage	3.5	5020
moderate	home activity;household chores;house cleaning;miscellaneous;5100 making bed/changing linens	3.3	5100
moderate	home activity;household chores;preparing meals/cooking/washing dishes;5035 cleaning up table after meal implied walking (e.g. leaving from eating table to the kitchen)	3.3	5035
moderate	home activity;household chores;preparing meals/cooking/washing dishes;5035 kitchen activity general cooking/washing/dishes/cleaning up	3.3	5035
moderate	home activity;household chores;washing/ironing/mending clothes;5092 washing clothes by hand (with or without hanging wash)	4	5092
moderate	home activity;lawn and garden;gardening service;8050 digging spading filling garden compositing	5	8050
moderate	home activity;lawn and garden;gardening service;8192 shoveling dirt or mud	5.5	8192
moderate	home activity;lawn and garden;gardening service;8192 shovelling dirt or mud	5.5	8192
moderate	home activity;lawn and garden;gardening service;8245 gardening/picking up fruits vegetables flowers	3.8	8245
moderate	home activity;lawn and garden;lawn care service;8095 mowing lawn	5.5	8095
moderate	home activity;lawn and garden;tree and shrub service;8025 clearing light brush thinning garden	3.5	8025
moderate	home activity;miscellaneous;standing;5146 standing packing/unpacking household items occasional lifting	3.5	5146
moderate	home activity;miscellaneous;standing;5146 standing packing/unpaking household items occational lifting	3.5	5146
moderate	leisure;dancing;3010 ballet modern or jazz general rehearsal or class	5	3010
moderate	leisure;recreation;outdoor;5175 walking/running playing with child(ren)	3.5	5175
moderate	leisure;sports;ball games;15090 bowling	3	15090
moderate	leisure;sports;ball games;15235 football or baseball playing catch	2.5	15235
moderate	leisure;sports;ball games;15680 tennis doubles	6	15680
moderate	leisure;sports;ball games;15690 tennis singles	8	15690
moderate	leisure;sports;conditioning;2010 moderate stationary	7	2010
moderate	leisure;sports;conditioning;2019 moderate stationary RPM/Spin bike class	8.5	2019
moderate	leisure;sports;conditioning;2048 elliptical trainer	5	2048
moderate	leisure;sports;conditioning;2050 resistance training	6	2050
moderate	leisure;sports;conditioning;2060 health club exercise	5.5	2060
moderate	leisure;sports;conditioning;2065 stair-treadmill ergometer general	9	2065
moderate	leisure;sports;conditioning;2070 rowing stationary ergometer	6	2070
moderate	leisure;sports;conditioning;2115 upper body exercise arm ergometer	2.8	2115
moderate	leisure;sports;conditioning;2120 water aerobics water calisthenics water exercise	5.3	2120
moderate	leisure;sports;gymnasium and athletics;athletics;12150 running	8	12150
moderate	leisure;sports;water activities;18070 canoeing/rowing	3.5	18070
moderate	occupation;agriculture/forestry/fishing;11192 taking care of animals	4.5	11192
moderate	occupation;agriculture/forestry/fishing;11540 shovelling digging ditches	7.8	11540
moderate	occupation;construction;11050 carrying heavy loads	8	11050
moderate	occupation;miscellaneous;11615 (generic) standing lifting items continuously with limited walking	4.5	11615
moderate	occupation;public admin/education/health;health;11615 nursing patient care	4.5	11615
moderate	transportation;private transportation;1010 moderate	4	1010
moderate	transportation;walking;12150 running	8	12150
