# Supplementary material for: GWAS identifies 14 loci for device-measured physical activity and sleep duration
Source: Nat Commun. 2018 Dec 10;9:5257. doi: 10.1038/s41467-018-07743-4 (PMC6288145; doi:10.1038/s41467-018-07743-4)
Supplement: Supplementary file 5 — Supplementa﻿r﻿y Data 2 [file 41467_2018_7743_MOESM5_ESM.xlsx]

## Sheet: Sheet1
Supplementary Data 2 | Other suggestive (5x10-8) loci associated with accelerometer-measured physical activity and sleep duration traits in 91,105 UK Biobank participants. Beta and SE are in standard deviation units.														Sensitivity analyses (attenuated results in bold)
														Sex as covariate				BMI as covariate				Sex + BMI as covariates
Status	Trait	Locus	Chr	SNP	Position	Nearest gene	Alleles (effect/other)	AF		Beta	SE	p		Beta	SE	p		Beta	SE	p		Beta	SE	p
p < 5 x 10-9
Novel	Overall activity	1	10	rs564819152	21820650	SKIDA1	A/G	0.679		0.028	0.005	4.2e-09		0.0283597	0.00476465	2.7e-09		0.0195809	0.00459433	2.3e-05		0.02	0.005	2.1e-05
Novel	Sleep duration	2	9	rs2416963	128241414	MAPKAP1	C/T	0.589		0.03	0.005	2.3e-10		0.0300799	0.00466663	1.4e-10		0.0298494	0.00467119	4.2e-10		0.03	0.005	3.1e-10
Novel	Sleep duration	3	7	rs2006810	69902152	AUTS2	T/C	0.604		-0.028	0.005	3.9e-09		-0.0276975	0.00470126	3.5e-09		-0.0280609	0.00470582	2.6e-09		-0.028	0.005	2.3e-09
Novel	Sedentary	4	5	rs26579	87985295	MEF2C-AS2	G/C	0.415		0.028	0.005	2.6e-09		0.0282519	0.00467831	1.6e-09		0.0250576	0.00462904	5.9e-08		0.025	0.005	2.7e-08
Novel	Sedentary	5	5	rs25981	106822908	EFNA5	G/C	0.531		0.028	0.005	3e-09		0.0264862	0.00458205	8.5e-09		0.0227549	0.0045342	5.4e-07		0.022	0.004	1e-06
Novel	Sedentary	6	3	rs1858242	68527135	LOC105377146	A/G	0.259		0.031	0.005	3.1e-09		0.0307266	0.00520554	3e-09		0.0301957	0.00515121	4e-09		0.03	0.005	3e-09
Novel	Sedentary	7	7	rs34858520	71723883	CALN1	A/G	0.558		0.028	0.005	4.2e-09		0.027084	0.00461373	4.4e-09		0.0286481	0.00456512	3.2e-10		0.028	0.004	2.4e-10
Known8	Overall activity	8	17	rs2696625	44326864	KANSL1-AS1	A/G	0.77		-0.037	0.005	3.2e-12		-0.0371762	0.00532269	3e-12		-0.0348711	0.00513105	1.1e-11		-0.035	0.005	1.1e-11
Known8	Overall activity	9	18	rs59499656	40768309	SYT4	A/T	0.655		-0.028	0.005	1.9e-09		-0.0275756	0.0046779	3.8e-09		-0.0238078	0.00450872	1.3e-07		-0.024	0.005	1.3e-07
Known Neale, 12,18,21,23,24	Sleep duration	10	2	rs62158170	114082175	PAX8-AS1	A/G	0.783		-0.051	0.006	5.8e-20		-0.050987	0.00558354	5.7e-20		-0.0508372	0.0055899	3.8e-20		-0.051	0.006	5.4e-20
Known18,23	Sleep duration	11	2	rs113851554	66750564	MEIS1	G/T	0.943		0.09	0.01	3.1e-18		0.0894979	0.0102866	3.4e-18		0.0900697	0.0102966	1.3e-18		0.09	0.01	1.4e-18
Known23	Sleep duration	12	6	rs72828533	19065680	LOC101928519	A/T	0.818		0.0434144	0.00597814	2.7e-13		0.04329	0.0059759	3.1e-13		0.0425801	0.00598134	6.7e-13		0.0426605	0.00597975	5.9e-13
Known12,24	Sleep duration	8	17	rs7502280	43670221	MAPK8IP1P2	T/G	0.867		0.051	0.008	8.8e-11		0.0508935	0.00782743	8.3e-11		0.0508393	0.00783487	9.2e-11		0.051	0.008	7.7e-11
Known Neale, 21,24	Sleep duration	13	19	rs2303100	9968434	OLFM2	C/T	0.447		-0.03	0.005	1.4e-10		-0.0296734	0.00461103	1.3e-10		-0.0294726	0.00461529	1.4e-10		-0.03	0.005	1.2e-10
Known Neale, 23,24	Sleep duration	14	1	rs75641275	98327133	DPYD	A/C	0.859		0.042	0.007	2.2e-10		0.0417328	0.00659619	2.1e-10		0.0414556	0.00660259	2.8e-10		0.041	0.007	3.2e-10
p < 5 x 10-8
Novel	Overall activity	1	5	rs6895232	152039421	LINC01470	T/A	0.663		0.027	0.005	2.5e-08		0.0268529	0.00476264	1.8e-08		0.0293892	0.00459167	1.7e-10		0.029	0.005	1.6e-10
Novel	Overall activity	2	3	rs6775319	18758501	SATB1-AS1	A/T	0.271		0.0274284	0.00498978	3.9e-08		0.0274814	0.00498953	3.6e-08		0.0256713	0.00481043	1.1e-07		0.0256865	0.00481033	1.1e-07
Novel	Sleep duration	3	10	rs10823730	73147307	SLC29A3	T/C	0.595		0.027	0.005	5.5e-09		0.0273534	0.00468778	4.9e-09		0.0273948	0.00469276	6.3e-09		0.028	0.005	5.1e-09
Novel	Sleep duration	4	9	rs10987006	128651539	PBX3	C/G	0.355		0.028	0.005	7.4e-09		0.0279611	0.00480523	5.5e-09		0.0277939	0.00480992	6.5e-09		0.028	0.005	5.4e-09
Novel	Sleep duration	5	6	rs112477743	98650176	MIR2113	G/GT	0.718		0.029	0.005	1.4e-08		0.0289241	0.00513625	1.7e-08		0.029255	0.00514207	1.4e-08		0.029	0.005	1.4e-08
Novel	Sleep duration	6	3	rs341785	9027704	RAD18	A/G	0.768		0.031	0.006	2.7e-08		0.0309839	0.00551052	1.9e-08		0.0314649	0.00551657	1.4e-08		0.031	0.006	1.5e-08
Novel	Sleep duration	7	15	rs35006130	91507008	RCCD1	GTT/G	0.893		0.045	0.008	3.1e-08		0.0449148	0.00806073	2.4e-08		0.0443475	0.00806678	3.7e-08		0.045	0.008	3.2e-08
Novel	Sleep duration	8	2	rs13002630	47479566	LOC101927043	T/A	0.707		0.028	0.005	3.2e-08		0.0278077	0.00507747	3.6e-08		0.02694	0.00508224	6.8e-08		0.027	0.005	6.2e-08
Novel	Sedentary	1	5	rs6870096	151945811	NMUR2	C/G	0.321		-0.028	0.005	2.3e-08		-0.0291538	0.00489341	2.5e-09		-0.0275955	0.00484205	1.1e-08		-0.029	0.005	1.6e-09
Novel	Sedentary	9	1	rs61776614	2166406	FAAP20	C/T	0.925		0.05	0.009	4.7e-08		0.0490854	0.00888486	3.6e-08		0.0483453	0.00879137	4.2e-08		0.048	0.009	3.9e-08
Novel	Walking	10	1	rs7548269	21089472	HP1BP3	T/C	0.61		-0.027	0.005	2.2e-08		-0.0268097	0.00477175	2e-08		-0.0264746	0.00475519	2.7e-08		-0.027	0.005	1.7e-08
Novel	Moderate intensity activity	11	12	rs10849145	4917168	KCNA6	T/C	0.825		0.035	0.006	1.5e-08		0.0314742	0.00600878	1.6e-07		0.0323072	0.00611934	1.3e-07		0.03	0.006	3.9e-07
Known, see: Jones SE	Sleep duration	12	8	rs62508246	41756899	KAT6A	G/C	0.756		0.031	0.005	1.7e-08		0.0308312	0.00540343	1.2e-08		0.0305789	0.00540906	2.4e-08		0.031	0.005	2.3e-08
Known, see: Dashti H	Sleep duration	13	3	rs6439701	137030183	IL20RB	T/C	0.605		-0.027	0.005	1.4e-08		-0.0269879	0.00471772	1.1e-08		-0.0269253	0.00472255	9.6e-09		-0.027	0.005	7.5e-09
