# Supplementary material for: GWAS identifies 14 loci for device-measured physical activity and sleep duration
Source: Nat Commun. 2018 Dec 10;9:5257. doi: 10.1038/s41467-018-07743-4 (PMC6288145; doi:10.1038/s41467-018-07743-4)
Supplement: Supplementary file 6 — Supplementa﻿r﻿y Data 3 [file 41467_2018_7743_MOESM6_ESM.xlsx]

## Sheet: Sheet1
Supplementary Data 3 | Results in this UK Biobank accelerometer cohort for genetic variants previously reported to be associated with traits related to physical activity and sleep duration in UK Biobank and other datasets. Significant associations (p<2.3x10-4, accounting for 213 candidate loci) are highlighted in green. Beta and SE are in standard deviation units.
0.000234742
Accelerometer trait	SNP	Nearest gene	Chr	Position	Alleles (effect/other)	AF	beta	SE	p	Concordance status	First author	Year	Journal	Original trait	Cohort				SNP
Overall activity	rs743580	PML	15	74328116	A/G	0.51051	0.0215485	0.00443657	1.3e-06	Confirmed	Klimentidis YC	2018-06-13	Intl J Obesity	acc >425mg	90,667 UK Biobank				rs743580
Overall activity	rs55657917	LINC02210-CRHR1	17	43844560	T/G	0.779584	-0.0368154	0.00537404	7.5e-12	See Table 1	Klimentidis YC	2018-06-13	Intl J Obesity	acc avgVM	91,084 UK Biobank				rs55657917
Overall activity	rs59499656	SYT4	18	40768309	A/T	0.655476	-0.0281165	0.00467871	1.9e-09	See Table 1	Klimentidis YC	2018-06-13	Intl J Obesity	acc avgVM	91,084 UK Biobank				rs59499656
Overall activity	rs429358	APOE	19	45411941	T/C	0.848537	-0.0211301	0.00620761	0.00067		Klimentidis YC	2018-06-13	Intl J Obesity	MVPA (self-report)	377,234 UK Biobank				rs429358
Overall activity	rs62253088	MIR5688	3	85400801	T/C	0.327959	0.0117373	0.00472292	0.013		Klimentidis YC	2018-06-13	Intl J Obesity	Strenous sports/exercises 2-3+ vs 0 days/week	350,492 UK Biobank				rs62253088
Overall activity	rs159544	SMIM15-AS1	5	60489247	A/G	0.602847	-0.00198996	0.00453333	0.66		Klimentidis YC	2018-06-13	Intl J Obesity	Strenous sports/exercises 2-3+ vs 0 days/week	350,492 UK Biobank				rs159544
Overall activity	rs10946808	HIST1H1D	6	26233387	A/G	0.723199	-0.00915812	0.00495691	0.068		Klimentidis YC	2018-06-13	Intl J Obesity	Strenous sports/exercises 2-3+ vs 0 days/week	350,492 UK Biobank				rs10946808
Overall activity	rs149943	OR1F12	6	28002388	G/A	0.852703	-0.0120467	0.00626395	0.054		Klimentidis YC	2018-06-13	Intl J Obesity	MVPA (self-report)	377,234 UK Biobank				rs149943
Overall activity	rs3094622	RPP21	6	30327952	A/G	0.864596	-0.0159596	0.00648111	0.013		Klimentidis YC	2018-06-13	Intl J Obesity	MVPA (self-report)	377,234 UK Biobank				rs3094622
Overall activity	rs2854277	HLA-DQB1-AS1	6	32628084	C/T	0.917208	-0.0108102	0.0101728	0.29		Klimentidis YC	2018-06-13	Intl J Obesity	MVPA (self-report)	377,234 UK Biobank				rs2854277
Overall activity	rs2764261	FOXO3	6	108927842	A/G	0.372169	0.0112275	0.00460157	0.014		Klimentidis YC	2018-06-13	Intl J Obesity	VPA (self-report)	261,055 UK Biobank				rs2764261
Overall activity	rs328902	DPY19L1	7	35020843	C/T	0.684734	-0.00824459	0.00479669	0.087		Klimentidis YC	2018-06-13	Intl J Obesity	VPA (self-report)	261,055 UK Biobank				rs328902
Overall activity	rs7791992	SPATA48	7	50237784	C/A	0.411158	-0.00855908	0.0045295	0.062		Klimentidis YC	2018-06-13	Intl J Obesity	MVPA (self-report)	377,234 UK Biobank				rs7791992
Overall activity	rs1043595	OPN1SW	7	128410012	G/A	0.717711	0.00461225	0.00494634	0.34		Klimentidis YC	2018-06-13	Intl J Obesity	MVPA (self-report)	377,234 UK Biobank				rs1043595
Overall activity	rs7804463	LOC101928861	7	133447651	T/C	0.527656	0.0132449	0.00445791	0.003		Klimentidis YC	2018-06-13	Intl J Obesity	MVPA (self-report)	377,234 UK Biobank				rs7804463
Overall activity	rs2988004	EBLN3P	9	37044388	T/G	0.557951	-0.000583997	0.00450797	0.9		Klimentidis YC	2018-06-13	Intl J Obesity	MVPA (self-report)	377,234 UK Biobank				rs2988004
Overall activity	rs146370962	PSAT1	9	81253918	G/A	0.978719	-0.021587	0.0160612	0.18		Tikkanen E	2017-05-12	bioRxiv	MVPA (self-report)	120,285 UK Biobank				rs146370962
Overall activity	rs3781411	MIR4296	10	126715436	C/T	0.878006	0.0159964	0.00679392	0.018		Klimentidis YC	2018-06-13	Intl J Obesity	VPA (self-report)	261,055 UK Biobank				rs3781411
Overall activity	rs9316077	MIR8079	13	44808665	A/C	0.413044	0.00569238	0.00451525	0.21		Tikkanen E	2017-05-12	bioRxiv	MVPA (self-report)	120,285 UK Biobank				rs9316077
Overall activity	rs75930676	SNORD56B	14	71826547	T/C	0.948789	-0.00426022	0.0103032	0.7		Klimentidis YC	2018-06-13	Intl J Obesity	Strenous sports/exercises 2-3+ vs 0 days/week	350,492 UK Biobank				rs75930676
Overall activity	rs166840	AKAP10	17	19799698	G/A	0.58971	0.0105362	0.00455197	0.02		Klimentidis YC	2018-06-13	Intl J Obesity	Strenous sports/exercises 2-3+ vs 0 days/week	350,492 UK Biobank				rs166840
Overall activity	rs111901094	MIR640	19	19513570	G/T	0.82037	0.000310807	0.00589673	0.96		Klimentidis YC	2018-06-13	Intl J Obesity	Strenous sports/exercises 2-3+ vs 0 days/week	350,492 UK Biobank				rs111901094
Sleep duration	rs4642942	PUM1	1	31492150	C/G	0.415158	0.0173135	0.00466015	0.00019	Confirmed	Neale Lab	2017-10-01	www.nealelab.is	Sleep duration	337,000 unrelated British individuals				rs4642942
Sleep duration	rs2660302	MIR137	1	98520219	T/A	0.187959	-0.0363625	0.00590619	5e-10	See Table 1	Jones SE	2018-04-19	bioRxiv	Sleep duration (acc)	85 670 UK Biobank participants				rs2660302
Sleep duration	rs2717052	VRK2	2	58047263	C/A	0.372179	-0.0165937	0.00474753	0.00043		Neale Lab	2017-10-01	www.nealelab.is	Sleep duration	337,000 unrelated British individuals				rs2717052
Sleep duration	rs113851554	MEIS1	2	66750564	G/T	0.943193	0.0896611	0.0102926	3.1e-18	See Table 1	Lane JM	2018-02-02	bioRxiv	Sleep duration	83,726 UK Biobank participants (accelerometer)				rs113851554
Sleep duration	rs62158211	CHCHD5	2	113348562	G/T	0.785189	-0.0468387	0.00560337	5.9e-17	Confirmed	Jones SE	2016-08-05	PLoS Genet	Sleep duration	127,573 British individuals				rs62158211
Sleep duration	rs7556815	PAX8-AS1	2	114085785	G/A	0.778896	-0.048654	0.00554521	1.5e-18	See Table 1	Dashti H	2018-04-19	bioRxiv	Sleep duration	446 118 UK Biobank participants				rs7556815
Sleep duration	rs17732997	SAMMSON	3	70470834	C/G	0.570115	0.0179509	0.00464025	0.00013	Confirmed	Dashti H	2018-04-19	bioRxiv	Sleep duration	446 118 UK Biobank participants				rs17732997
Sleep duration	rs7616632	IL20RB	3	137031237	T/G	0.5199	0.021792	0.00461117	2.2e-06	See Table S1	Dashti H	2018-04-19	bioRxiv	Sleep duration	446 118 UK Biobank participants				rs7616632
Sleep duration	rs72828540	LOC101928519	6	19102286	T/C	0.751221	0.0371404	0.00533381	3e-12	See Table 1	Jones SE	2018-04-19	bioRxiv	Sleep duration (acc)	85 670 UK Biobank participants				rs72828540
Sleep duration	rs7764984	LOC100270746	6	27034181	A/G	0.674133	0.0177434	0.00490243	0.00028		Neale Lab	2017-10-01	www.nealelab.is	Sleep duration	337,000 unrelated British individuals				rs7764984
Sleep duration	rs9369062	BTBD9-AS1	6	38437303	A/C	0.707605	-0.0246803	0.00506854	1.1e-06	Confirmed	Jones SE	2018-04-19	bioRxiv	Sleep duration (acc)	85 670 UK Biobank participants				rs9369062
Sleep duration	rs13282541	ANK1	8	41723550	C/T	0.738823	0.0251111	0.00524157	1.8e-06	See Table S1	Jones SE	2018-04-19	bioRxiv	Sleep duration (acc)	85 670 UK Biobank participants				rs13282541
Sleep duration	rs2880370	LRP12	8	105987057	A/T	0.670389	0.0209956	0.00492437	2e-05	Confirmed	Jones SE	2018-04-19	bioRxiv	Sleep duration (acc)	85 670 UK Biobank participants				rs2880370
Sleep duration	rs10973207	EBLN3P	9	37100525	G/T	0.843053	-0.0257981	0.00635902	4.3e-05	Confirmed	Dashti H	2018-04-19	bioRxiv	Sleep duration	446 118 UK Biobank participants				rs10973207
Sleep duration	rs1057703	BSX	11	122830251	T/G	0.854456	-0.0274075	0.00654659	2.6e-05	Confirmed	Dashti H	2018-04-19	bioRxiv	Sleep duration	446 118 UK Biobank participants				rs1057703
Sleep duration	rs10138240	KCNH5	14	63353479	G/C	0.513767	0.0203607	0.00462033	9.1e-06	Confirmed	Jones SE	2018-04-19	bioRxiv	Sleep duration (acc)	85 670 UK Biobank participants				rs10138240
Sleep duration	rs11643715	PRKCB	16	23909538	C/G	0.706799	-0.0228992	0.00504692	6.1e-06	Confirmed	Neale Lab	2017-10-01	www.nealelab.is	Sleep duration	337,000 unrelated British individuals				rs11643715
Sleep duration	rs9940646	RPGRIP1L	16	53800629	C/G	0.574855	0.0193019	0.0046501	3.1e-05	Confirmed	Dashti H	2018-04-19	bioRxiv	Sleep duration	446 118 UK Biobank participants				rs9940646
Sleep duration	rs1991556	STH	17	44083402	G/A	0.774711	0.0328048	0.00554536	3.4e-09	See Table 1	Dashti H	2018-04-19	bioRxiv	Sleep duration	446 118 UK Biobank participants				rs1991556
Sleep duration	rs34786000	UBL5	19	9942123	G/T	0.446681	-0.0278743	0.00466916	2.5e-09	See Table 1	Neale Lab	2017-10-01	www.nealelab.is	Sleep duration	337,000 unrelated British individuals				rs34786000
Sleep duration	rs915416	C1orf94	1	34731984	C/G	0.290003	0.0128752	0.00506098	0.012		Dashti H	2018-04-19	bioRxiv	Sleep duration	446 118 UK Biobank participants				rs915416
Sleep duration	rs269054	DAB1	1	57864304	T/A	0.578148	-0.00769318	0.0046509	0.097		Dashti H	2018-04-19	bioRxiv	Sleep duration	446 118 UK Biobank participants				rs269054
Sleep duration	rs61796569	LOC101927139	1	66476437	C/T	0.729495	-0.00661902	0.0052055	0.19		Dashti H	2018-04-19	bioRxiv	Sleep duration	446 118 UK Biobank participants				rs61796569
Sleep duration	rs6681755	ZRANB2-AS2	1	71703970	G/A	0.800098	0.0034117	0.00576628	0.57		Neale Lab	2017-10-01	www.nealelab.is	Sleep duration	337,000 unrelated British individuals				rs6681755
Sleep duration	rs12731287	IFI44	1	79182694	G/A	0.757017	0.00843149	0.00542372	0.13		Neale Lab	2017-10-01	www.nealelab.is	Sleep duration	337,000 unrelated British individuals				rs12731287
Sleep duration	rs62120041	MBOAT2	2	9185564	T/C	0.933587	0.0183423	0.00929644	0.049		Dashti H	2018-04-19	bioRxiv	Sleep duration	446 118 UK Biobank participants				rs62120041
Sleep duration	rs374153	SLC8A1-AS1	2	40382712	C/T	0.158648	0.0167354	0.00629132	0.008		Dashti H	2018-04-19	bioRxiv	Sleep duration	446 118 UK Biobank participants				rs374153
Sleep duration	rs75539574	LINC01122	2	58871658	A/C	0.913835	-0.0242354	0.00824837	0.0033		Dashti H	2018-04-19	bioRxiv	Sleep duration	446 118 UK Biobank participants				rs75539574
Sleep duration	rs12611523	SPOPL	2	139195328	A/G	0.54619	0.00753711	0.00461784	0.1		Dashti H	2018-04-19	bioRxiv	Sleep duration	446 118 UK Biobank participants				rs12611523
Sleep duration	rs80071665	LOC101928386	2	144496866	G/T	0.882037	-0.0162924	0.00717182	0.026		Neale Lab	2017-10-01	www.nealelab.is	Sleep duration	337,000 unrelated British individuals				rs80071665
Sleep duration	rs4128364	PABPC1P2	2	147612734	T/C	0.662502	-0.0104297	0.00487496	0.03		Dashti H	2018-04-19	bioRxiv	Sleep duration	446 118 UK Biobank participants				rs4128364
Sleep duration	rs11883686	LINC01876	2	157049217	A/T	0.667141	0.00858916	0.00487268	0.072		Jansen PR	2018-02-01	bioRxiv	Sleep duration	384 317 UK Biobank participants				rs11883686
Sleep duration	rs12463754	SCN1A	2	166942663	C/G	0.728462	-0.00153736	0.00517726	0.78		Jansen PR	2018-02-01	bioRxiv	Sleep duration	384 317 UK Biobank participants				rs12463754
Sleep duration	rs17400325	LOC105373764	2	178565913	T/C	0.957889	0.00648682	0.0114266	0.58		Jones SE	2018-04-19	bioRxiv	Sleep duration (acc)	85 670 UK Biobank participants				rs17400325
Sleep duration	rs10173260	MAP2	2	210377845	T/C	0.391032	8.754e-05	0.00470621	0.96		Dashti H	2018-04-19	bioRxiv	Sleep duration	446 118 UK Biobank participants				rs10173260
Sleep duration	rs56337305	CUL3	2	225475560	T/C	0.61768	-0.00937529	0.00474245	0.052		Neale Lab	2017-10-01	www.nealelab.is	Sleep duration	337,000 unrelated British individuals				rs56337305
Sleep duration	rs112230981	MIR3938	3	55879269	A/G	0.951246	0.0189664	0.0107477	0.07		Dashti H	2018-04-19	bioRxiv	Sleep duration	446 118 UK Biobank participants				rs112230981
Sleep duration	rs9810474	MIR4444-1	3	74961196	C/T	0.769415	-0.00752709	0.00546046	0.16		Neale Lab	2017-10-01	www.nealelab.is	Sleep duration	337,000 unrelated British individuals				rs9810474
Sleep duration	rs182765975	ROBO1	3	78489281	nan	nan	nan	nan	nan		Lane JM	2016-12-19	Nat Genet	Excessive daytime sleepiness	111,648 European ancestry individuals				rs182765975
Sleep duration	rs7644809	LINC00635	3	107564459	T/C	0.42309	0.00426536	0.00466954	0.36		Dashti H	2018-04-19	bioRxiv	Sleep duration	446 118 UK Biobank participants				rs7644809
Sleep duration	rs4688116	LOC101926968	3	118195601	G/T	0.405843	-0.00534188	0.00469086	0.26		Jansen PR	2018-02-01	bioRxiv	Sleep duration	384 317 UK Biobank participants				rs4688116
Sleep duration	rs16834426	HACD2	3	123283309	G/A	0.733911	-0.00447431	0.00521255	0.41		Jansen PR	2018-02-01	bioRxiv	Sleep duration	384 317 UK Biobank participants				rs16834426
Sleep duration	rs13088093	PPP2R3A	3	135838598	T/G	0.66522	-0.0165166	0.00488341	0.00072		Dashti H	2018-04-19	bioRxiv	Sleep duration	446 118 UK Biobank participants				rs13088093
Sleep duration	rs2192528	LCORL	4	18327896	A/G	0.476747	0.00972406	0.00460571	0.031		Jansen PR	2018-02-01	bioRxiv	Sleep duration	384 317 UK Biobank participants				rs2192528
Sleep duration	rs7686205	YIPF7	4	44535866	A/G	0.620045	-0.00655199	0.00473707	0.16		Jansen PR	2018-02-01	bioRxiv	Sleep duration	384 317 UK Biobank participants				rs7686205
Sleep duration	rs41501452	RASGEF1B	4	82272105	A/G	0.684522	0.00499879	0.00494822	0.3		Jansen PR	2018-02-01	bioRxiv	Sleep duration	384 317 UK Biobank participants				rs41501452
Sleep duration	rs35531607	-	4	92533225	T/C	0.526814	-0.00747738	0.00461973	0.1		Dashti H	2018-04-19	bioRxiv	Sleep duration	446 118 UK Biobank participants				rs35531607
Sleep duration	rs13109404	BANK1	4	102896591	T/G	0.929064	0.0112857	0.00900165	0.2		Dashti H	2018-04-19	bioRxiv	Sleep duration	446 118 UK Biobank participants				rs13109404
Sleep duration	rs365663	SLC6A3	5	1428883	A/G	0.544848	0.00266389	0.00463768	0.58		Jansen PR	2018-02-01	bioRxiv	Sleep duration	384 317 UK Biobank participants				rs365663
Sleep duration	rs460692	LINC01377	5	3126584	C/T	0.13602	0.010254	0.00679048	0.13		Dashti H	2018-04-19	bioRxiv	Sleep duration	446 118 UK Biobank participants				rs460692
Sleep duration	rs56372231	PAM	5	102321905	C/T	0.667359	-0.0155467	0.00486835	0.0015		Dashti H	2018-04-19	bioRxiv	Sleep duration	446 118 UK Biobank participants				rs56372231
Sleep duration	rs180769	TRPC7-AS2	5	135615615	T/C	0.425121	0.00813067	0.00466531	0.08		Neale Lab	2017-10-01	www.nealelab.is	Sleep duration	337,000 unrelated British individuals				rs180769
Sleep duration	rs113322698	REEP2	5	137769576	G/A	0.656187	-0.015302	0.00483801	0.0014		Jansen PR	2018-02-01	bioRxiv	Sleep duration	384 317 UK Biobank participants				rs113322698
Sleep duration	rs151014368	MXD3	5	176751059	G/A	0.793255	-0.00488536	0.00572324	0.4		Dashti H	2018-04-19	bioRxiv	Sleep duration	446 118 UK Biobank participants				rs151014368
Sleep duration	rs34556183	ZBED9	6	28584775	A/G	0.71981	0.0124658	0.00512651	0.017		Dashti H	2018-04-19	bioRxiv	Sleep duration	446 118 UK Biobank participants				rs34556183
Sleep duration	rs1633005	HLA-V	6	29764472	C/T	0.793134	0.00157018	0.00568958	0.78		Neale Lab	2017-10-01	www.nealelab.is	Sleep duration	337,000 unrelated British individuals				rs1633005
Sleep duration	rs4587207	LINC00243	6	30799168	A/G	0.856874	0.00970918	0.00656646	0.14		Gottlieb DJ	2014-12-02	Mol Psychiatry	Sleep duration	47,180 European ancestry individuals				rs4587207
Sleep duration	rs80193650	ZBTB9	6	33464363	A/G	0.837972	-0.0113983	0.00622864	0.07		Dashti H	2018-04-19	bioRxiv	Sleep duration	446 118 UK Biobank participants				rs80193650
Sleep duration	rs113113059	CUL9	6	43160375	T/C	0.781032	-0.00711563	0.00557379	0.19		Dashti H	2018-04-19	bioRxiv	Sleep duration	446 118 UK Biobank participants				rs113113059
Sleep duration	rs9382445	HCRTR2	6	54937974	T/C	0.62382	0.00618473	0.00475243	0.2		Dashti H	2018-04-19	bioRxiv	Sleep duration	446 118 UK Biobank participants				rs9382445
Sleep duration	rs9451146	PNRC1	6	89798679	T/C	0.226763	-0.00409314	0.00549126	0.46		Jansen PR	2018-02-01	bioRxiv	Sleep duration	384 317 UK Biobank participants				rs9451146
Sleep duration	rs9362971	-	6	93157567	C/T	0.345234	-0.00541958	0.00484364	0.25		Jansen PR	2018-02-01	bioRxiv	Sleep duration	384 317 UK Biobank participants				rs9362971
Sleep duration	rs4897409	SAMD3	6	130640112	G/A	0.691814	0.0121936	0.00497812	0.015		Neale Lab	2017-10-01	www.nealelab.is	Sleep duration	337,000 unrelated British individuals				rs4897409
Sleep duration	rs34731055	SNORA114	7	2106928	C/T	0.815212	-0.00696958	0.00594626	0.24		Dashti H	2018-04-19	bioRxiv	Sleep duration	446 118 UK Biobank participants				rs34731055
Sleep duration	rs6979198	DUS4L	7	107197694	T/G	0.788124	0.00427567	0.00562423	0.43		Jansen PR	2018-02-01	bioRxiv	Sleep duration	384 317 UK Biobank participants				rs6979198
Sleep duration	rs2079070	FOXP2	7	114126432	C/G	0.269092	-0.000467847	0.00519326	0.91		Dashti H	2018-04-19	bioRxiv	Sleep duration	446 118 UK Biobank participants				rs2079070
Sleep duration	rs11982852	CHCHD3	7	132568255	C/T	0.756866	0.000895554	0.00536711	0.88		Neale Lab	2017-10-01	www.nealelab.is	Sleep duration	337,000 unrelated British individuals				rs11982852
Sleep duration	rs330088	LOC157273	8	9149746	T/C	0.454677	-0.0136755	0.0046195	0.0027		Dashti H	2018-04-19	bioRxiv	Sleep duration	446 118 UK Biobank participants				rs330088
Sleep duration	rs7832708	MSRA	8	10190040	C/T	0.509542	-0.0102425	0.00460257	0.025		Neale Lab	2017-10-01	www.nealelab.is	Sleep duration	337,000 unrelated British individuals				rs7832708
Sleep duration	rs2292369	LOC101929229	8	10716028	A/G	0.60148	0.0130246	0.00470307	0.0055		Neale Lab	2017-10-01	www.nealelab.is	Sleep duration	337,000 unrelated British individuals				rs2292369
Sleep duration	rs2244648	LINC00208	8	11450422	A/G	0.53318	-0.0123184	0.0046209	0.0072		Neale Lab	2017-10-01	www.nealelab.is	Sleep duration	337,000 unrelated British individuals				rs2244648
Sleep duration	rs73219758	SGCZ	8	14279446	G/A	0.70846	0.00713992	0.00506808	0.16		Dashti H	2018-04-19	bioRxiv	Sleep duration	446 118 UK Biobank participants				rs73219758
Sleep duration	rs4588900	TERF1	8	73890425	G/A	0.485909	0.000356433	0.00460393	0.92		Neale Lab	2017-10-01	www.nealelab.is	Sleep duration	337,000 unrelated British individuals				rs4588900
Sleep duration	rs1570203	GLIS3	9	4120648	G/A	0.471839	-0.00584759	0.00463895	0.2		Neale Lab	2017-10-01	www.nealelab.is	Sleep duration	337,000 unrelated British individuals				rs1570203
Sleep duration	rs1776776	ARRDC1	9	140497072	nan	nan	nan	nan	nan		Dashti H	2018-04-19	bioRxiv	Sleep duration	446 118 UK Biobank participants				rs1776776
Sleep duration	rs12246842	MLLT10	10	21830580	A/G	0.456977	0.00236885	0.00463326	0.63		Dashti H	2018-04-19	bioRxiv	Sleep duration	446 118 UK Biobank participants				rs12246842
Sleep duration	rs10761674	EGR2	10	64618340	C/T	0.480649	0.00229017	0.0046022	0.61		Dashti H	2018-04-19	bioRxiv	Sleep duration	446 118 UK Biobank participants				rs10761674
Sleep duration	rs11190970	BTRC	10	103128332	G/A	0.797999	0.0134629	0.00571632	0.019		Dashti H	2018-04-19	bioRxiv	Sleep duration	446 118 UK Biobank participants				rs11190970
Sleep duration	rs144625846	GBF1	10	104078044	A/G	0.865606	0.0101284	0.00674667	0.14		Jansen PR	2018-02-01	bioRxiv	Sleep duration	384 317 UK Biobank participants				rs144625846
Sleep duration	rs7915425	BUB3	10	125016501	T/C	0.176731	0.0113327	0.00603728	0.063		Dashti H	2018-04-19	bioRxiv	Sleep duration	446 118 UK Biobank participants				rs7915425
Sleep duration	rs1517572	MIR8068	11	28829882	A/C	0.415237	-0.0113284	0.00467395	0.016		Dashti H	2018-04-19	bioRxiv	Sleep duration	446 118 UK Biobank participants				rs1517572
Sleep duration	rs4592416	HSD17B12	11	43800474	A/G	0.534523	-0.0133926	0.00461117	0.0037		Dashti H	2018-04-19	bioRxiv	Sleep duration	446 118 UK Biobank participants				rs4592416
Sleep duration	rs11602180	MIR3161	11	48162453	C/T	0.834051	0.000368515	0.00618734	0.93		Dashti H	2018-04-19	bioRxiv	Sleep duration	446 118 UK Biobank participants				rs11602180
Sleep duration	rs174560	MIR1908	11	61581764	T/C	0.687361	-0.00438387	0.00493715	0.37		Dashti H	2018-04-19	bioRxiv	Sleep duration	446 118 UK Biobank participants				rs174560
Sleep duration	rs12791153	LOC101928944	11	80685181	A/T	0.919169	-0.00617584	0.00857504	0.44		Dashti H	2018-04-19	bioRxiv	Sleep duration	446 118 UK Biobank participants				rs12791153
Sleep duration	rs1553132	GRM5-AS1	11	88297740	A/G	0.741824	-0.00816322	0.00526352	0.12		Jansen PR	2018-02-01	bioRxiv	Sleep duration	384 317 UK Biobank participants				rs1553132
Sleep duration	rs1939455	MIR3920	11	101520886	G/T	0.879651	-0.00332973	0.00725467	0.62		Dashti H	2018-04-19	bioRxiv	Sleep duration	446 118 UK Biobank participants				rs1939455
Sleep duration	rs7115226	MIR4301	11	113408518	C/A	0.926865	-0.0249828	0.00887209	0.0044		Dashti H	2018-04-19	bioRxiv	Sleep duration	446 118 UK Biobank participants				rs7115226
Sleep duration	rs1263056	BUD13	11	116576415	A/G	0.518012	-0.000952375	0.0046254	0.82		Dashti H	2018-04-19	bioRxiv	Sleep duration	446 118 UK Biobank participants				rs1263056
Sleep duration	rs7951019	KMT2A	11	118358027	T/G	0.967044	0.0197123	0.0131048	0.13		Dashti H	2018-04-19	bioRxiv	Sleep duration	446 118 UK Biobank participants				rs7951019
Sleep duration	rs188906236	DNM1L	12	32851866	G/A	0.989463	0.00996533	0.0239739	0.69		Neale Lab	2017-10-01	www.nealelab.is	Sleep duration	337,000 unrelated British individuals				rs188906236
Sleep duration	rs34354917	ALG10B	12	38764559	C/A	0.70986	-0.000368086	0.00507174	0.94		Dashti H	2018-04-19	bioRxiv	Sleep duration	446 118 UK Biobank participants				rs34354917
Sleep duration	rs800165	CAND1	12	67645219	C/T	0.343499	0.0130266	0.00486908	0.0075		Jones SE	2018-04-19	bioRxiv	Sleep duration (acc)	85 670 UK Biobank participants				rs800165
Sleep duration	rs11614986	MMAB	12	110007939	A/G	0.819305	0.0141022	0.00596519	0.017		Dashti H	2018-04-19	bioRxiv	Sleep duration	446 118 UK Biobank participants				rs11614986
Sleep duration	rs4767550	KSR2	12	117951150	A/G	0.586458	-0.0121479	0.00469425	0.0092		Dashti H	2018-04-19	bioRxiv	Sleep duration	446 118 UK Biobank participants				rs4767550
Sleep duration	rs142261172	AACS	12	125565435	nan	nan	nan	nan	nan		Lane JM	2016-12-19	Nat Genet	Excessive daytime sleepiness	111,648 European ancestry individuals				rs142261172
Sleep duration	rs6575005	NOVA1	14	26954078	T/C	0.754645	0.0074601	0.00534854	0.17		Dashti H	2018-04-19	bioRxiv	Sleep duration	446 118 UK Biobank participants				rs6575005
Sleep duration	rs10483350	PRKD1	14	29816155	A/G	0.804147	0.00384692	0.00582262	0.48		Dashti H	2018-04-19	bioRxiv	Sleep duration	446 118 UK Biobank participants				rs10483350
Sleep duration	rs61985058	RTN1	14	60233841	C/T	0.856193	-0.00721017	0.00654241	0.27		Dashti H	2018-04-19	bioRxiv	Sleep duration	446 118 UK Biobank participants				rs61985058
Sleep duration	rs55658675	MAX	14	65554638	C/T	0.648503	0.00898216	0.0048254	0.061		Dashti H	2018-04-19	bioRxiv	Sleep duration	446 118 UK Biobank participants				rs55658675
Sleep duration	rs11621908	ADCK1	14	78495761	C/T	0.916592	0.0185027	0.00843008	0.029		Jansen PR	2018-02-01	bioRxiv	Sleep duration	384 317 UK Biobank participants				rs11621908
Sleep duration	rs61980273	BTBD7	14	93752603	G/A	0.962538	-0.0202609	0.0128472	0.12		Hammerschlag AR	2017-06-12	Nat Genet	Sleep duration	112,411 European ancestry male individuals				rs61980273
Sleep duration	rs13329140	SEMA6D	15	48050577	G/A	0.761954	-0.00291575	0.00542113	0.58		Jansen PR	2018-02-01	bioRxiv	Sleep duration	384 317 UK Biobank participants				rs13329140
Sleep duration	rs3095508	RBFOX1	16	6550400	C/A	0.590835	0.0147523	0.00467372	0.0018		Dashti H	2018-04-19	bioRxiv	Sleep duration	446 118 UK Biobank participants				rs3095508
Sleep duration	rs28651105	GPR139	16	19987636	A/G	0.781495	-0.00895307	0.00557987	0.1		Jansen PR	2018-02-01	bioRxiv	Sleep duration	384 317 UK Biobank participants				rs28651105
Sleep duration	rs8050478	LOC283856	16	56120461	G/A	0.499224	0.00472644	0.00459448	0.31		Dashti H	2018-04-19	bioRxiv	Sleep duration	446 118 UK Biobank participants				rs8050478
Sleep duration	rs17822558	CDH8	16	61520904	G/A	0.677729	0.00503366	0.0049354	0.31		Neale Lab	2017-10-01	www.nealelab.is	Sleep duration	337,000 unrelated British individuals				rs17822558
Sleep duration	rs11654671	PLD2	17	4732467	A/T	0.759669	0.000786944	0.00542115	0.87		Jansen PR	2018-02-01	bioRxiv	Sleep duration	384 317 UK Biobank participants				rs11654671
Sleep duration	rs7503199	CTC1	17	8134275	C/T	0.732354	-0.0045673	0.00519192	0.37		Dashti H	2018-04-19	bioRxiv	Sleep duration	446 118 UK Biobank participants				rs7503199
Sleep duration	rs205024	SHISA6	17	11227352	C/T	0.614714	-0.00830356	0.00472437	0.079		Dashti H	2018-04-19	bioRxiv	Sleep duration	446 118 UK Biobank participants				rs205024
Sleep duration	rs2139261	KCNJ18	17	21313223	C/G	0.252114	-0.0122288	0.00589481	0.039		Dashti H	2018-04-19	bioRxiv	Sleep duration	446 118 UK Biobank participants				rs2139261
Sleep duration	rs9895274	MRPL45P2	17	45539117	C/T	0.513932	0.00467556	0.0046087	0.33		Neale Lab	2017-10-01	www.nealelab.is	Sleep duration	337,000 unrelated British individuals				rs9895274
Sleep duration	rs9903973	LINC01982	17	50571227	C/T	0.464279	0.00535632	0.00462387	0.24		Dashti H	2018-04-19	bioRxiv	Sleep duration	446 118 UK Biobank participants				rs9903973
Sleep duration	rs12607679	TCF4	18	53059748	T/C	0.738713	-0.00168668	0.00526948	0.73		Dashti H	2018-04-19	bioRxiv	Sleep duration	446 118 UK Biobank participants				rs12607679
Sleep duration	rs2072727	YWHAB	20	43538733	T/C	0.435527	-0.00180558	0.00464556	0.67		Dashti H	2018-04-19	bioRxiv	Sleep duration	446 118 UK Biobank participants			1	rs12607679
Sedentary	rs4271249	LINC01930	1	98398619	G/T	0.408532	0.0190786	0.00473352	6.6e-05	Confirmed	Neale Lab	2017-09-20	http://www.nealelab.is/blog/2017/9/11/details-and-considerations-of-the-uk-biobank-gwas	Time spent watching television (TV)	337,000 unrelated British individuals				rs4271249
Sedentary	rs7007949	LY6H	8	144239660	G/A	0.55377	0.0183249	0.00472915	0.00013	Confirmed	Neale Lab	2017-09-20	http://www.nealelab.is/blog/2017/9/11/details-and-considerations-of-the-uk-biobank-gwas	Time spent watching television (TV)	337,000 unrelated British individuals				rs7007949
Sedentary	rs509132	LINC01748	1	61117522	C/T	0.532225	0.00174232	0.00466523	0.71		Neale Lab	2017-09-20	http://www.nealelab.is/blog/2017/9/11/details-and-considerations-of-the-uk-biobank-gwas	Time spent watching television (TV)	337,000 unrelated British individuals				rs509132
Sedentary	rs72768080	WDR64	1	241871634	T/C	0.788508	-0.00482757	0.00578852	0.38		Neale Lab	2017-09-20	http://www.nealelab.is/blog/2017/9/11/details-and-considerations-of-the-uk-biobank-gwas	Time spent watching television (TV)	337,000 unrelated British individuals				rs72768080
Sedentary	rs17465933	NRXN1	2	50600631	C/T	0.584301	0.00139821	0.00472256	0.79		Neale Lab	2017-09-20	http://www.nealelab.is/blog/2017/9/11/details-and-considerations-of-the-uk-biobank-gwas	Time spent watching television (TV)	337,000 unrelated British individuals				rs17465933
Sedentary	rs10189857	BCL11A	2	60713235	A/G	0.572378	0.000608675	0.00470474	0.89		Neale Lab	2017-09-20	http://www.nealelab.is/blog/2017/9/11/details-and-considerations-of-the-uk-biobank-gwas	Time spent watching television (TV)	337,000 unrelated British individuals				rs10189857
Sedentary	rs2971638	ST6GAL2	2	107625202	A/G	0.503977	-0.000594503	0.00464621	0.91		Neale Lab	2017-09-20	http://www.nealelab.is/blog/2017/9/11/details-and-considerations-of-the-uk-biobank-gwas	Time spent watching television (TV)	337,000 unrelated British individuals				rs2971638
Sedentary	rs1990258	GLS	2	191675900	T/C	0.739367	-0.00836255	0.00529847	0.11		Neale Lab	2017-09-20	http://www.nealelab.is/blog/2017/9/11/details-and-considerations-of-the-uk-biobank-gwas	Time spent watching television (TV)	337,000 unrelated British individuals				rs1990258
Sedentary	rs62199883	VWC2L-IT1	2	215376706	C/A	0.515235	-0.0026366	0.00464297	0.56		Neale Lab	2017-09-20	http://www.nealelab.is/blog/2017/9/11/details-and-considerations-of-the-uk-biobank-gwas	Time spent watching television (TV)	337,000 unrelated British individuals				rs62199883
Sedentary	rs144519232	PRKAR2A-AS1	3	48866313	C/G	0.912802	0.00202347	0.00827717	0.8		Neale Lab	2017-09-20	http://www.nealelab.is/blog/2017/9/11/details-and-considerations-of-the-uk-biobank-gwas	Time spent watching television (TV)	337,000 unrelated British individuals				rs144519232
Sedentary	rs7623659	RHOA	3	49414791	C/T	0.690451	-0.0152253	0.00501889	0.0027		Neale Lab	2017-09-20	http://www.nealelab.is/blog/2017/9/11/details-and-considerations-of-the-uk-biobank-gwas	Time spent watching television (TV)	337,000 unrelated British individuals				rs7623659
Sedentary	rs2230590	MST1R	3	49936102	T/C	0.486598	0.00645748	0.00464919	0.17		Neale Lab	2017-09-20	http://www.nealelab.is/blog/2017/9/11/details-and-considerations-of-the-uk-biobank-gwas	Time spent watching television (TV)	337,000 unrelated British individuals				rs2230590
Sedentary	rs9867437	CADM2	3	85676752	A/C	0.539057	-0.00608721	0.00467745	0.2		Neale Lab	2017-09-20	http://www.nealelab.is/blog/2017/9/11/details-and-considerations-of-the-uk-biobank-gwas	Time spent watching television (TV)	337,000 unrelated British individuals				rs9867437
Sedentary	rs6850494	RASGEF1B	4	82291771	A/C	0.614418	-0.00161611	0.00478236	0.72		Neale Lab	2017-09-20	http://www.nealelab.is/blog/2017/9/11/details-and-considerations-of-the-uk-biobank-gwas	Time spent watching television (TV)	337,000 unrelated British individuals				rs6850494
Sedentary	rs13107325	SLC39A8	4	103188709	C/T	0.926261	-0.00156896	0.00889061	0.84		Neale Lab	2017-09-20	http://www.nealelab.is/blog/2017/9/11/details-and-considerations-of-the-uk-biobank-gwas	Time spent watching television (TV)	337,000 unrelated British individuals				rs13107325
Sedentary	rs1561915	FAM160A1	4	152479724	G/A	0.531451	0.00658747	0.00465855	0.16		Neale Lab	2017-09-20	http://www.nealelab.is/blog/2017/9/11/details-and-considerations-of-the-uk-biobank-gwas	Time spent watching television (TV)	337,000 unrelated British individuals				rs1561915
Sedentary	rs1563908	SMIM15	5	60437381	A/G	0.619888	-0.00105898	0.00479516	0.8		Neale Lab	2017-09-20	http://www.nealelab.is/blog/2017/9/11/details-and-considerations-of-the-uk-biobank-gwas	Time spent watching television (TV)	337,000 unrelated British individuals				rs1563908
Sedentary	rs262890	HTR1A	5	62930015	A/G	0.703483	-0.00454827	0.00509936	0.38		Neale Lab	2017-09-20	http://www.nealelab.is/blog/2017/9/11/details-and-considerations-of-the-uk-biobank-gwas	Time spent watching television (TV)	337,000 unrelated British individuals				rs262890
Sedentary	rs184880981	LOC101927421	5	124305427	A/T	0.883536	0.0017708	0.00724045	0.83		Neale Lab	2017-09-20	http://www.nealelab.is/blog/2017/9/11/details-and-considerations-of-the-uk-biobank-gwas	Time spent watching television (TV)	337,000 unrelated British individuals				rs184880981
Sedentary	rs11242455	SNORA74D	5	138568379	C/T	0.27532	-0.00538068	0.00527295	0.3		Neale Lab	2017-09-20	http://www.nealelab.is/blog/2017/9/11/details-and-considerations-of-the-uk-biobank-gwas	Time spent watching television (TV)	337,000 unrelated British individuals				rs11242455
Sedentary	rs727809	GRIA1	5	152610222	A/C	0.569606	0.00418741	0.00470091	0.38		Neale Lab	2017-09-20	http://www.nealelab.is/blog/2017/9/11/details-and-considerations-of-the-uk-biobank-gwas	Time spent watching television (TV)	337,000 unrelated British individuals				rs727809
Sedentary	rs75499503	HIST1H1E	6	26145217	C/T	0.776427	-0.000128862	0.00564491	0.98		Neale Lab	2017-09-20	http://www.nealelab.is/blog/2017/9/11/details-and-considerations-of-the-uk-biobank-gwas	Time spent watching television (TV)	337,000 unrelated British individuals				rs75499503
Sedentary	rs12215583	LOC100270746	6	26993577	G/T	0.951008	-0.00793775	0.0111204	0.47		Neale Lab	2017-09-20	http://www.nealelab.is/blog/2017/9/11/details-and-considerations-of-the-uk-biobank-gwas	Time spent watching television (TV)	337,000 unrelated British individuals				rs12215583
Sedentary	rs4339469	MIR2113	6	98369230	T/G	0.373999	0.00566308	0.00481325	0.24		Neale Lab	2017-09-20	http://www.nealelab.is/blog/2017/9/11/details-and-considerations-of-the-uk-biobank-gwas	Time spent watching television (TV)	337,000 unrelated British individuals				rs4339469
Sedentary	rs17568389	GLCCI1	7	8091876	T/A	0.483028	-0.00110429	0.0046585	0.79		Neale Lab	2017-09-20	http://www.nealelab.is/blog/2017/9/11/details-and-considerations-of-the-uk-biobank-gwas	Time spent watching television (TV)	337,000 unrelated British individuals				rs17568389
Sedentary	rs2543615	PURG	8	30837853	T/C	0.488017	0.003674	0.00464257	0.44		Neale Lab	2017-09-20	http://www.nealelab.is/blog/2017/9/11/details-and-considerations-of-the-uk-biobank-gwas	Time spent watching television (TV)	337,000 unrelated British individuals				rs2543615
Sedentary	rs12553324	LOC101929563	9	23347865	C/G	0.578621	-0.00701457	0.00470248	0.14		Neale Lab	2017-09-20	http://www.nealelab.is/blog/2017/9/11/details-and-considerations-of-the-uk-biobank-gwas	Time spent watching television (TV)	337,000 unrelated British individuals				rs12553324
Sedentary	rs12342024	CRB2	9	126134232	G/T	0.887198	-0.00847575	0.00733598	0.24		Neale Lab	2017-09-20	http://www.nealelab.is/blog/2017/9/11/details-and-considerations-of-the-uk-biobank-gwas	Time spent watching television (TV)	337,000 unrelated British individuals				rs12342024
Sedentary	rs12764703	BNIP3	10	133785336	G/A	0.745648	-0.00953854	0.00533396	0.072		Neale Lab	2017-09-20	http://www.nealelab.is/blog/2017/9/11/details-and-considerations-of-the-uk-biobank-gwas	Time spent watching television (TV)	337,000 unrelated British individuals				rs12764703
Sedentary	rs801738	PACS1	11	65924217	C/G	0.641275	0.0030256	0.004849	0.55		Neale Lab	2017-09-20	http://www.nealelab.is/blog/2017/9/11/details-and-considerations-of-the-uk-biobank-gwas	Time spent watching television (TV)	337,000 unrelated British individuals				rs801738
Sedentary	rs10831418	FAM76B	11	95468828	A/G	0.57756	-0.0031668	0.00470454	0.51		Neale Lab	2017-09-20	http://www.nealelab.is/blog/2017/9/11/details-and-considerations-of-the-uk-biobank-gwas	Time spent watching television (TV)	337,000 unrelated British individuals				rs10831418
Sedentary	rs3018099	MPHOSPH9	12	123697007	C/T	0.249557	0.00315653	0.00535589	0.57		Neale Lab	2017-09-20	http://www.nealelab.is/blog/2017/9/11/details-and-considerations-of-the-uk-biobank-gwas	Time spent watching television (TV)	337,000 unrelated British individuals				rs3018099
Sedentary	rs9513740	PCCA	13	100873335	G/A	0.753408	0.00544306	0.00538081	0.31		Neale Lab	2017-09-20	http://www.nealelab.is/blog/2017/9/11/details-and-considerations-of-the-uk-biobank-gwas	Time spent watching television (TV)	337,000 unrelated British individuals				rs9513740
Sedentary	rs749671	ZNF646	16	31088347	G/A	0.625674	0.0150432	0.00478967	0.0016		Neale Lab	2017-09-20	http://www.nealelab.is/blog/2017/9/11/details-and-considerations-of-the-uk-biobank-gwas	Time spent watching television (TV)	337,000 unrelated British individuals				rs749671
Sedentary	rs7184800	RBL2	16	53509131	G/A	0.692931	-0.0115476	0.00501775	0.021		Neale Lab	2017-09-20	http://www.nealelab.is/blog/2017/9/11/details-and-considerations-of-the-uk-biobank-gwas	Time spent watching television (TV)	337,000 unrelated British individuals				rs7184800
Sedentary	rs1427027	MIR4318	18	35246322	C/T	0.737515	0.00688245	0.00528119	0.2		Neale Lab	2017-09-20	http://www.nealelab.is/blog/2017/9/11/details-and-considerations-of-the-uk-biobank-gwas	Time spent watching television (TV)	337,000 unrelated British individuals				rs1427027
Sedentary	rs148544378	RIT2	18	40323567	C/T	0.979238	0.0303591	0.0162646	0.067		Neale Lab	2017-09-20	http://www.nealelab.is/blog/2017/9/11/details-and-considerations-of-the-uk-biobank-gwas	Time spent watching television (TV)	337,000 unrelated British individuals				rs148544378
Sedentary	rs6102912	PTPRT	20	41202935	T/C	0.58582	-0.00533759	0.00469984	0.27		Neale Lab	2017-09-20	http://www.nealelab.is/blog/2017/9/11/details-and-considerations-of-the-uk-biobank-gwas	Time spent watching television (TV)	337,000 unrelated British individuals				rs6102912
Sedentary	rs11696187	MIR646	20	58891882	C/T	0.83914	0.00431306	0.00632607	0.5		Neale Lab	2017-09-20	http://www.nealelab.is/blog/2017/9/11/details-and-considerations-of-the-uk-biobank-gwas	Time spent watching television (TV)	337,000 unrelated British individuals				rs11696187
Sedentary	rs62222988	PSMG1	21	40569508	T/C	0.628406	0.00257665	0.00482248	0.6		Neale Lab	2017-09-20	http://www.nealelab.is/blog/2017/9/11/details-and-considerations-of-the-uk-biobank-gwas	Time spent watching television (TV)	337,000 unrelated British individuals				rs62222988
Walking	rs4776200	UNC13C	15	54309060	T/C	0.355152	-0.0127014	0.00484346	0.0083		Neale Lab	2017-09-20	www.nealelab.is	Duration of walks	337,000 unrelated British individuals				rs4776200
Walking	rs28457808	PTCD1	7	99023246	C/G	0.835949	-0.0135121	0.00628955	0.032		Neale Lab	2017-09-20	www.nealelab.is	Duration of walks	337,000 unrelated British individuals				rs28457808
Walking	rs2893875	LINC00845	10	62800464	T/C	0.554466	0.00482074	0.00471443	0.3		Neale Lab	2017-09-20	www.nealelab.is	Duration of walks	337,000 unrelated British individuals				rs2893875
Walking	rs75783493	DAND5	19	13112268	C/T	0.846307	0.00794081	0.0065411	0.22		Neale Lab	2017-09-20	www.nealelab.is	Duration of walks	337,000 unrelated British individuals				rs75783493
Moderate intensity activity	rs55657917	LINC02210-CRHR1	17	43844560	T/G	0.779584	-0.0228884	0.0056479	5.1e-05	Confirmed	Klimentidis YC	2018-06-13	Intl J Obesity	acc avgVM	91,084 UK Biobank				rs55657917
Moderate intensity activity	rs59499656	SYT4	18	40768309	A/T	0.655476	-0.0219549	0.0049134	7.9e-06	Confirmed	Klimentidis YC	2018-06-13	Intl J Obesity	acc avgVM	91,084 UK Biobank				rs59499656
Moderate intensity activity	rs429358	APOE	19	45411941	T/C	0.848537	-0.0220418	0.0065213	0.00071		Klimentidis YC	2018-06-13	Intl J Obesity	MVPA (self-report)	377,234 UK Biobank				rs429358
Moderate intensity activity	rs62253088	MIR5688	3	85400801	T/C	0.327959	0.00856843	0.0049667	0.085		Klimentidis YC	2018-06-13	Intl J Obesity	Strenous sports/exercises 2-3+ vs 0 days/week	350,492 UK Biobank				rs62253088
Moderate intensity activity	rs159544	SMIM15-AS1	5	60489247	A/G	0.602847	-0.000269386	0.00476779	0.95		Klimentidis YC	2018-06-13	Intl J Obesity	Strenous sports/exercises 2-3+ vs 0 days/week	350,492 UK Biobank				rs159544
Moderate intensity activity	rs10946808	HIST1H1D	6	26233387	A/G	0.723199	0.00061242	0.00520588	0.91		Klimentidis YC	2018-06-13	Intl J Obesity	Strenous sports/exercises 2-3+ vs 0 days/week	350,492 UK Biobank				rs10946808
Moderate intensity activity	rs149943	OR1F12	6	28002388	G/A	0.852703	0.00617465	0.00657856	0.35		Klimentidis YC	2018-06-13	Intl J Obesity	MVPA (self-report)	377,234 UK Biobank				rs149943
Moderate intensity activity	rs3094622	RPP21	6	30327952	A/G	0.864596	0.00763197	0.00680662	0.26		Klimentidis YC	2018-06-13	Intl J Obesity	MVPA (self-report)	377,234 UK Biobank				rs3094622
Moderate intensity activity	rs2854277	HLA-DQB1-AS1	6	32628084	C/T	0.917208	0.0203134	0.0106837	0.057		Klimentidis YC	2018-06-13	Intl J Obesity	MVPA (self-report)	377,234 UK Biobank				rs2854277
Moderate intensity activity	rs2764261	FOXO3	6	108927842	A/G	0.372169	0.0124594	0.00483269	0.0099		Klimentidis YC	2018-06-13	Intl J Obesity	VPA (self-report)	261,055 UK Biobank				rs2764261
Moderate intensity activity	rs328902	DPY19L1	7	35020843	C/T	0.684734	0.00515465	0.00504029	0.31		Klimentidis YC	2018-06-13	Intl J Obesity	VPA (self-report)	261,055 UK Biobank				rs328902
Moderate intensity activity	rs7791992	SPATA48	7	50237784	C/A	0.411158	-0.00236815	0.00475955	0.62		Klimentidis YC	2018-06-13	Intl J Obesity	MVPA (self-report)	377,234 UK Biobank				rs7791992
Moderate intensity activity	rs1043595	OPN1SW	7	128410012	G/A	0.717711	0.00570814	0.00519753	0.27		Klimentidis YC	2018-06-13	Intl J Obesity	MVPA (self-report)	377,234 UK Biobank				rs1043595
Moderate intensity activity	rs7804463	LOC101928861	7	133447651	T/C	0.527656	0.00484282	0.00468431	0.3		Klimentidis YC	2018-06-13	Intl J Obesity	MVPA (self-report)	377,234 UK Biobank				rs7804463
Moderate intensity activity	rs2988004	EBLN3P	9	37044388	T/G	0.557951	0.000150905	0.00473747	0.97		Klimentidis YC	2018-06-13	Intl J Obesity	MVPA (self-report)	377,234 UK Biobank				rs2988004
Moderate intensity activity	rs146370962	PSAT1	9	81253918	G/A	0.978719	0.00538814	0.0168789	0.75		Tikkanen E	2017-05-12	bioRxiv	MVPA (self-report)	120,285 UK Biobank				rs146370962
Moderate intensity activity	rs3781411	MIR4296	10	126715436	C/T	0.878006	0.00291239	0.00714003	0.68		Klimentidis YC	2018-06-13	Intl J Obesity	VPA (self-report)	261,055 UK Biobank				rs3781411
Moderate intensity activity	rs9316077	MIR8079	13	44808665	A/C	0.413044	0.00186839	0.00474351	0.69		Tikkanen E	2017-05-12	bioRxiv	MVPA (self-report)	120,285 UK Biobank				rs9316077
Moderate intensity activity	rs75930676	SNORD56B	14	71826547	T/C	0.948789	-0.00190881	0.0108245	0.87		Klimentidis YC	2018-06-13	Intl J Obesity	Strenous sports/exercises 2-3+ vs 0 days/week	350,492 UK Biobank				rs75930676
Moderate intensity activity	rs743580	PML	15	74328116	A/G	0.51051	0.0105379	0.00465995	0.024		Klimentidis YC	2018-06-13	Intl J Obesity	acc >425mg	90,667 UK Biobank				rs743580
Moderate intensity activity	rs166840	AKAP10	17	19799698	G/A	0.58971	0.00254257	0.00478394	0.6		Klimentidis YC	2018-06-13	Intl J Obesity	Strenous sports/exercises 2-3+ vs 0 days/week	350,492 UK Biobank				rs166840
Moderate intensity activity	rs111901094	MIR640	19	19513570	G/T	0.82037	0.00106878	0.00619471	0.86		Klimentidis YC	2018-06-13	Intl J Obesity	Strenous sports/exercises 2-3+ vs 0 days/week	350,492 UK Biobank				rs111901094
