# Supplementary material for: GWAS identifies 14 loci for device-measured physical activity and sleep duration
Source: Nat Commun. 2018 Dec 10;9:5257. doi: 10.1038/s41467-018-07743-4 (PMC6288145; doi:10.1038/s41467-018-07743-4)
Supplement: Supplementary file 7 — Supplementa﻿r﻿y Data 4 [file 41467_2018_7743_MOESM7_ESM.xlsx]

## Sheet: Sheet1
Supplementary Data 4 | Significant genes associated with accelerometer-measured physical activity and sleep duration traits in 91,105 UK Biobank participants. This is based on gene-based analysis by MAGMA integrated in FUMA where input SNPs were mapped by position to 18,232 protein-coding genes. Significant associations (p<5.48x10-7, accounting for 18,232-genes and 5 traits) did not find addition…
Trait	ensg	symbol	chr	start	end	strand	status	entrezID	HUGO	pLI	ncRVIS	posMapSNPs	posMapMaxCADD	minGwasP	IndSigSNPs	GenomicLocus
Overall activity	ENSG00000204682	CASC10	10	21781587	21786191	-1	protein_coding	399726	CASC10	0.0200549	-1.90404	11	14.33	4.3e-07	rs564819152	1
Overall activity	ENSG00000180592	SKIDA1	10	21802407	21814611	-1	protein_coding	387640	SKIDA1		-1.17475	15	12.29	4.2e-09	rs564819152	1
Overall activity	ENSG00000078403	MLLT10	10	21823094	22032559	1	protein_coding	8028	MLLT10	0.999584	-0.518307	68	12.91	4.2e-09	rs564819152	1
Overall activity	ENSG00000136770	DNAJC1	10	22045466	22292698	-1	protein_coding	64215	DNAJC1	1.42209e-08		58	12.49	3.5e-08	rs564819152	1
Overall activity	ENSG00000159314	ARHGAP27	17	43471275	43511787	-1	protein_coding	201176	ARHGAP27	0.00125584	-0.761628	82	15.45	6.6e-09	rs2696625	2
Overall activity	ENSG00000225190	PLEKHM1	17	43513266	43568115	-1	protein_coding	9842	PLEKHM1	0.840543	-0.663068	138	18.37	9.3e-11	rs2696625	2
Overall activity	ENSG00000120088	CRHR1	17	43699267	43913194	1	protein_coding	1394	CRHR1	0.792134	2.03809	916	20.7	6.5e-12	rs2696625	2
Overall activity	ENSG00000185294	SPPL2C	17	43922256	43924438	1	protein_coding	162540	SPPL2C	2.29525e-05	0.187395	118	22.7	1.3e-11	rs2696625	2
Overall activity	ENSG00000186868	MAPT	17	43971748	44105700	1	protein_coding	4137	MAPT	4.68265e-05	2.01024	778	34	5.2e-12	rs2696625	2
Overall activity	ENSG00000256762	STH	17	44076616	44077060	1	protein_coding	246744	STH	0.00444467	0.274193	95	19.18	1.7e-11	rs2696625	2
Overall activity	ENSG00000120071	KANSL1	17	44107282	44302733	-1	protein_coding	284058	KANSL1	0.999734	0.0589452	1064	24.7	6.7e-12	rs2696625	2
Overall activity	ENSG00000228696	ARL17B	17	44352150	44439130	-1	protein_coding	100506084	ARL17B		-0.428243	287	12.22	2.3e-11	rs2696625	2
Overall activity	ENSG00000176681	LRRC37A	17	44370099	44415160	1	protein_coding	9884	LRRC37A	0.890487		66	10.67	3.8e-11	rs2696625	2
Overall activity	ENSG00000238083	LRRC37A2	17	44588877	44633016	1	protein_coding	474170	LRRC37A2			4	16.27	9.9e-10	rs2696625	2
Overall activity	ENSG00000185829	ARL17A	17	44594068	44657088	-1	protein_coding	51326	ARL17A		-2.38258	3	16.27	9.9e-10	rs2696625	2
Overall activity	ENSG00000073969	NSF	17	44668035	44834830	1	protein_coding	4905	NSF	0.713682	-0.566247	57	16.01	2.7e-10	rs2696625	2
Overall activity	ENSG00000108379	WNT3	17	44839872	44910520	-1	protein_coding	7473	WNT3	0.946108	-0.191111	38	13.14	2e-08	rs2696625	2
Sleep duration	ENSG00000188641	DPYD	1	97543299	98386605	-1	protein_coding	1806	DPYD	4.18972e-09	0.587602	4	6.144	2.2e-10	rs75641275	1
Sleep duration	ENSG00000143995	MEIS1	2	66660584	66801001	1	protein_coding	4211	MEIS1	0.990885	-1.50087	5	11.69	3.1e-18	rs113851554	2
Sleep duration	ENSG00000158321	AUTS2	7	69063905	70258054	1	protein_coding	26053	AUTS2	0.996187	-0.774736	15	13.38	3.9e-09	rs2006810	5
Sleep duration	ENSG00000119487	MAPKAP1	9	128199672	128469513	-1	protein_coding	79109	MAPKAP1	0.999737	-0.870989	164	20.3	2.3e-10	rs2416963	6
Sleep duration	ENSG00000127452	FBXL12	19	9920943	9938492	-1	protein_coding	54850	FBXL12	0.0145183	-1.00765	4	5.033	1.7e-10	rs2303100	7
Sleep duration	ENSG00000198258	UBL5	19	9938568	9940791	1	protein_coding	59286	UBL5	0.0801583	-0.417525	5	5.033	1.7e-10	rs2303100	7
Sleep duration	ENSG00000127445	PIN1	19	9945933	9960358	1	protein_coding	5300	PIN1	0.340907	-0.489585	13	23.3	1.4e-10	rs2303100	7
Sleep duration	ENSG00000105088	OLFM2	19	9964394	10047228	-1	protein_coding	93145	OLFM2	0.964592		38	23.3	1.4e-10	rs2303100	7
Sedentary	ENSG00000183662	FAM19A1	3	68053359	68594776	1	protein_coding	407738	FAM19A1	0.861963	0.0961415	48	10.05	3.1e-09	rs1858242	1
Sedentary	ENSG00000081189	MEF2C	5	88013975	88199922	-1	protein_coding	4208	MEF2C	0.00424617	-2.66223	58	17.98	4.5e-09	rs26579	2
Sedentary	ENSG00000184349	EFNA5	5	106712590	107006596	-1	protein_coding	1946	EFNA5	0.889437	-0.0424714	35	18.9	3e-09	rs25981	3
Sedentary	ENSG00000183166	CALN1	7	71244476	71912136	-1	protein_coding	83698	CALN1	0.15365	1.04142	227	15.88	4.2e-09	rs34858520	4
Walking	ENSG00000117245	KIF17	1	20990507	21044510	-1	protein_coding	57576	KIF17	3.34364e-13		2	2.348	9.5e-08	1:21079440_GT_G	1
Walking	ENSG00000189410	SH2D5	1	21046225	21059330	-1	protein_coding	400745	SH2D5	0.00265362	-0.62436	13	10.11	2.7e-08	1:21079440_GT_G	1
Walking	ENSG00000127483	HP1BP3	1	21069154	21113816	-1	protein_coding	50809	HP1BP3	0.991643	-0.814137	56	11.9	6.7e-09	1:21079440_GT_G	1
Walking	ENSG00000075151	EIF4G3	1	21132963	21503377	-1	protein_coding	8672	EIF4G3	1	-0.901867	334	22	8.4e-08	1:21079440_GT_G	1
Walking	ENSG00000117298	ECE1	1	21543740	21671997	-1	protein_coding	1889	ECE1	0.999769		8	8.531	5e-08	1:21079440_GT_G	1
Moderate	ENSG00000130035	GALNT8	12	4829507	4960277	1	protein_coding	26290	GALNT8	1.87452e-10	0.167296	31	10.56	1.5e-08	rs10849145	1
Moderate	ENSG00000151079	KCNA6	12	4918342	4960277	1	protein_coding	3742	KCNA6	0.961133	1.71595	31	10.56	1.5e-08	rs10849145	1
	Gene : ENSG ID
	Symbol : Gene Symbol
	chr : chromosome
	start : Starting position of the gene
	end : Ending position of the gene
	strand : Strand of gene
	status : Status of gene from Ensembl
	entrezID : entrez ID
	HUGO : HUGO (HGNC) gene symbol
	pLI : pLI score from ExAC database. The probability of being loss-of-function intolerant. The higher the score is, the more intolerant to loss-of-function mutations the gene is.
	ncRVIS : Non-coding residual variation intolerance score. The higher the score is, the more intolerant to noncoding variants the gene is.
	posMapSNPs (posMap): The number of SNPs mapped to gene based on positional mapping (after functional filtering if parameters are given).
	posMapMaxCADD (posMap): The maximum CADD score of mapped SNPs by positional mapping.
	eqtlMapSNPs (eqtlMap): The number of SNPs mapped to the gene based on eQTL mapping.
	minGwasP : The minimum P-value of mapped SNPs.
	IndSigSNPs : rsID of the all independent significant SNPs of mapped SNPs.
	Genomic locus : Index of genomic loci where mapped SNPs are from. This could contain more than one interval in the case that eQTLs are mapped to genes from distinct genomic risk loci.
