# Supplementary material for: GWAS identifies 14 loci for device-measured physical activity and sleep duration
Source: Nat Commun. 2018 Dec 10;9:5257. doi: 10.1038/s41467-018-07743-4 (PMC6288145; doi:10.1038/s41467-018-07743-4)
Supplement: Supplementary file 8 — Supplementa﻿r﻿y Data 5 [file 41467_2018_7743_MOESM8_ESM.xlsx]

## Sheet: Sheet1
Supplementary Data 5 | Significant genetic correlations for accelerometer-measured physical activity and sleep duration in 91,105 UK Biobank participants with other traits and diseases using LD score regression on the LD-Hub web resource.
Accelerometer trait	Category	Trait	PMID	ethnicity	note	rg	se	z	p	h2_obs	h2_obs_se	h2_int	h2_int_se	gcov_int	gcov_int_se
Overall activity	Alcohol	Alcohol intake frequency.	ukbb	European	SNPs from the MHC (chr6 26M~34M) region was removed for this traits	-0.1981	0.0326	-6.0808	1.1957e-09	0.0836	0.0039	1.0439	0.0103	-0.0346	0.0062
Overall activity	Alcohol	Alcohol intake versus 10 years previously	ukbb	European	SNPs from the MHC (chr6 26M~34M) region was removed for this traits	-0.2359	0.0412	-5.7208	1.06e-08	0.0347	0.0023	1.0301	0.0081	-0.0132	0.0053
Overall activity	Anthropometric	Arm fat mass (left)	ukbb	European	SNPs from the MHC (chr6 26M~34M) region was removed for this traits	-0.405	0.0205	-19.7746	4.924e-87	0.2319	0.0079	1.0666	0.0172	-0.1256	0.0078
Overall activity	Anthropometric	Arm fat mass (right)	ukbb	European	SNPs from the MHC (chr6 26M~34M) region was removed for this traits	-0.4034	0.0205	-19.6331	8.0584e-86	0.2312	0.0079	1.0701	0.0173	-0.126	0.0079
Overall activity	Anthropometric	Arm fat percentage (left)	ukbb	European	SNPs from the MHC (chr6 26M~34M) region was removed for this traits	-0.411	0.0204	-20.1892	1.2177e-90	0.2195	0.0071	1.073	0.0177	-0.1256	0.0077
Overall activity	Anthropometric	Arm fat percentage (right)	ukbb	European	SNPs from the MHC (chr6 26M~34M) region was removed for this traits	-0.4056	0.0206	-19.6549	5.2541e-86	0.2159	0.0069	1.0783	0.0175	-0.127	0.0076
Overall activity	Anthropometric	Arm fat-free mass (left)	ukbb	European	SNPs from the MHC (chr6 26M~34M) region was removed for this traits	-0.2221	0.0222	-9.9926	1.6428e-23	0.265	0.0106	1.1102	0.0257	-0.0627	0.007
Overall activity	Anthropometric	Arm fat-free mass (right)	ukbb	European	SNPs from the MHC (chr6 26M~34M) region was removed for this traits	-0.2028	0.0224	-9.072	1.1689e-19	0.266	0.0108	1.1038	0.0269	-0.0545	0.0068
Overall activity	Anthropometric	Arm predicted mass (left)	ukbb	European	SNPs from the MHC (chr6 26M~34M) region was removed for this traits	-0.224	0.0224	-10.0047	1.4529e-23	0.2642	0.0106	1.1124	0.0261	-0.0623	0.0069
Overall activity	Anthropometric	Arm predicted mass (right)	ukbb	European	SNPs from the MHC (chr6 26M~34M) region was removed for this traits	-0.2044	0.0224	-9.1246	7.2016e-20	0.2647	0.0108	1.1058	0.0269	-0.0537	0.0069
Overall activity	Anthropometric	Basal metabolic rate	ukbb	European	SNPs from the MHC (chr6 26M~34M) region was removed for this traits	-0.2447	0.0223	-10.9699	5.3317e-28	0.2844	0.0113	1.1165	0.0273	-0.0722	0.0074
Overall activity	Anthropometric	Body fat	26833246	Mixed	Caution: using this data may yield less robust results due to minor departure of the LD structure; SNPs from the MHC (chr6 26M~34M) region was removed for this traits	-0.3691	0.0413	-8.9469	3.6558e-19	0.1079	0.0084	0.9033	0.0065	-0.0023	0.0051
Overall activity	Anthropometric	Body fat percentage	ukbb	European	SNPs from the MHC (chr6 26M~34M) region was removed for this traits	-0.4288	0.02	-21.4355	6.2359e-102	0.2167	0.0068	1.0829	0.0175	-0.1288	0.0078
Overall activity	Anthropometric	Body mass index	20935630	European	SNPs from the MHC (chr6 26M~34M) region was removed for this traits	-0.197	0.0325	-6.0644	1.3245e-09	0.1907	0.0095	1.0086	0.0106	-0.012	0.0065
Overall activity	Anthropometric	Body mass index (BMI)	ukbb	European	SNPs from the MHC (chr6 26M~34M) region was removed for this traits	-0.3446	0.0214	-16.0933	2.8433e-58	0.2476	0.0083	1.0726	0.0182	-0.1108	0.0076
Overall activity	Anthropometric	Hip circumference	25673412	European	SNPs from the MHC (chr6 26M~34M) region was removed for this traits	-0.3022	0.0302	-10.0029	1.4796e-23	0.1276	0.0058	0.8601	0.0081	-0.0012	0.0053
Overall activity	Anthropometric	Hip circumference	ukbb	European	SNPs from the MHC (chr6 26M~34M) region was removed for this traits	-0.3719	0.0207	-18.0065	1.7312e-72	0.2176	0.0083	1.0801	0.0188	-0.1071	0.0074
Overall activity	Anthropometric	Leg fat mass (left)	ukbb	European	SNPs from the MHC (chr6 26M~34M) region was removed for this traits	-0.3878	0.0208	-18.6686	8.912e-78	0.2317	0.0077	1.0706	0.0172	-0.1209	0.0081
Overall activity	Anthropometric	Leg fat mass (right)	ukbb	European	SNPs from the MHC (chr6 26M~34M) region was removed for this traits	-0.3867	0.021	-18.4177	9.4684e-76	0.2307	0.0076	1.0701	0.0173	-0.1214	0.008
Overall activity	Anthropometric	Leg fat percentage (left)	ukbb	European	SNPs from the MHC (chr6 26M~34M) region was removed for this traits	-0.3783	0.0217	-17.3922	9.4572e-68	0.2081	0.0061	1.0841	0.0163	-0.1126	0.0077
Overall activity	Anthropometric	Leg fat percentage (right)	ukbb	European	SNPs from the MHC (chr6 26M~34M) region was removed for this traits	-0.3746	0.0221	-16.9572	1.7014e-64	0.2081	0.0063	1.0814	0.0167	-0.1129	0.0075
Overall activity	Anthropometric	Leg fat-free mass (left)	ukbb	European	SNPs from the MHC (chr6 26M~34M) region was removed for this traits	-0.2567	0.0226	-11.3572	6.8318e-30	0.2666	0.0105	1.1059	0.0251	-0.0754	0.0075
Overall activity	Anthropometric	Leg fat-free mass (right)	ukbb	European	SNPs from the MHC (chr6 26M~34M) region was removed for this traits	-0.2409	0.0229	-10.5421	5.5263e-26	0.2644	0.0105	1.1132	0.0257	-0.0681	0.0076
Overall activity	Anthropometric	Leg predicted mass (left)	ukbb	European	SNPs from the MHC (chr6 26M~34M) region was removed for this traits	-0.2561	0.0226	-11.3112	1.1547e-29	0.2663	0.0105	1.1056	0.0249	-0.0752	0.0075
Overall activity	Anthropometric	Leg predicted mass (right)	ukbb	European	SNPs from the MHC (chr6 26M~34M) region was removed for this traits	-0.2408	0.0229	-10.5132	7.5076e-26	0.2641	0.0105	1.1128	0.0257	-0.068	0.0076
Overall activity	Anthropometric	Leptin_not_adjBMI	26833098	European	SNPs from the MHC (chr6 26M~34M) region was removed for this traits	-0.3552	0.0675	-5.264	1.4095e-07	0.1006	0.0162	0.9934	0.0066	-0.0069	0.0049
Overall activity	Anthropometric	Obesity class 1	23563607	European	SNPs from the MHC (chr6 26M~34M) region was removed for this traits	-0.2437	0.0341	-7.144	9.0679e-13	0.2179	0.0118	1.0168	0.0111	-0.0019	0.0067
Overall activity	Anthropometric	Obesity class 2	23563607	European	SNPs from the MHC (chr6 26M~34M) region was removed for this traits	-0.2185	0.0414	-5.2808	1.286e-07	0.1856	0.0127	1.0004	0.01	-0.012	0.0068
Overall activity	Anthropometric	Overweight	23563607	European	SNPs from the MHC (chr6 26M~34M) region was removed for this traits	-0.2204	0.0344	-6.4055	1.4984e-10	0.1099	0.0065	1.0234	0.0096	-0.0083	0.0066
Overall activity	Anthropometric	Trunk fat mass	ukbb	European	SNPs from the MHC (chr6 26M~34M) region was removed for this traits	-0.4295	0.0197	-21.7747	4.035e-105	0.2313	0.0076	1.0785	0.0182	-0.1305	0.0081
Overall activity	Anthropometric	Trunk fat percentage	ukbb	European	SNPs from the MHC (chr6 26M~34M) region was removed for this traits	-0.4429	0.0198	-22.4073	3.3434e-111	0.2066	0.0068	1.0841	0.0177	-0.1295	0.0079
Overall activity	Anthropometric	Trunk fat-free mass	ukbb	European	SNPs from the MHC (chr6 26M~34M) region was removed for this traits	-0.1506	0.023	-6.5409	6.1162e-11	0.2866	0.0125	1.1379	0.0312	-0.0394	0.0068
Overall activity	Anthropometric	Trunk predicted mass	ukbb	European	SNPs from the MHC (chr6 26M~34M) region was removed for this traits	-0.1501	0.0231	-6.4973	8.1784e-11	0.285	0.0125	1.1372	0.031	-0.0394	0.0068
Overall activity	Anthropometric	Waist circumference	25673412	European	SNPs from the MHC (chr6 26M~34M) region was removed for this traits	-0.3035	0.0297	-10.2287	1.4756e-24	0.1216	0.0052	0.8441	0.0079	-0.0075	0.005
Overall activity	Anthropometric	Waist circumference	ukbb	European	SNPs from the MHC (chr6 26M~34M) region was removed for this traits	-0.3787	0.0225	-16.8555	9.552e-64	0.2005	0.0071	1.0611	0.0165	-0.1232	0.0076
Overall activity	Anthropometric	Waist-to-hip ratio	25673412	European	SNPs from the MHC (chr6 26M~34M) region was removed for this traits	-0.1719	0.0313	-5.4881	4.0623e-08	0.1136	0.007	0.9193	0.0093	-0.0115	0.0053
Overall activity	Anthropometric	Weight	ukbb	European	SNPs from the MHC (chr6 26M~34M) region was removed for this traits	-0.3576	0.0208	-17.1563	5.6374e-66	0.2652	0.0095	1.0855	0.0216	-0.1098	0.0078
Overall activity	Anthropometric	Whole body fat mass	ukbb	European	SNPs from the MHC (chr6 26M~34M) region was removed for this traits	-0.4174	0.02	-20.8792	8.27e-97	0.2346	0.0077	1.0737	0.0177	-0.1307	0.008
Overall activity	Anthropometric	Whole body fat-free mass	ukbb	European	SNPs from the MHC (chr6 26M~34M) region was removed for this traits	-0.1969	0.0227	-8.6628	4.605e-18	0.289	0.012	1.13	0.0295	-0.0555	0.0071
Overall activity	Anthropometric	Whole body water mass	ukbb	European	SNPs from the MHC (chr6 26M~34M) region was removed for this traits	-0.1966	0.0226	-8.6956	3.4511e-18	0.289	0.012	1.1293	0.0292	-0.0557	0.0071
Overall activity	Blood pressure	Diastolic blood pressure_ automated reading	ukbb	European	SNPs from the MHC (chr6 26M~34M) region was removed for this traits	-0.233	0.0277	-8.4183	3.8195e-17	0.136	0.0058	1.0657	0.0156	-0.0271	0.0077
Overall activity	Blood pressure	Illnesses of mother: High blood pressure	ukbb	European	SNPs from the MHC (chr6 26M~34M) region was removed for this traits	-0.1714	0.0387	-4.4255	9.6223e-06	0.0294	0.0022	1.0179	0.0086	0.0003	0.0052
Overall activity	Blood pressure	Illnesses of siblings: High blood pressure	ukbb	European	SNPs from the MHC (chr6 26M~34M) region was removed for this traits	-0.2011	0.0459	-4.381	1.1816e-05	0.0366	0.0027	1.0067	0.008	-0.0085	0.0055
Overall activity	Blood pressure	Medication for cholesterol_ blood pressure or diabetes: Blood pressure medication	ukbb	European	SNPs from the MHC (chr6 26M~34M) region was removed for this traits	-0.2224	0.0346	-6.4215	1.3492e-10	0.1042	0.0055	1.0324	0.0101	-0.0317	0.0057
Overall activity	Blood pressure	Medication for cholesterol_ blood pressure_ diabetes_ or take exogenous hormones: Blood pressure medication	ukbb	European	SNPs from the MHC (chr6 26M~34M) region was removed for this traits	-0.2529	0.0316	-8.0071	1.1741e-15	0.1048	0.0067	1.0327	0.0117	-0.0245	0.0062
Overall activity	Blood pressure	Non-cancer illness code_ self-reported: hypertension	ukbb	European	SNPs from the MHC (chr6 26M~34M) region was removed for this traits	-0.2391	0.0258	-9.2735	1.8012e-20	0.1145	0.0049	1.0567	0.017	-0.0408	0.0066
Overall activity	Blood pressure	Systolic blood pressure_ automated reading	ukbb	European	SNPs from the MHC (chr6 26M~34M) region was removed for this traits	-0.144	0.0254	-5.6645	1.4743e-08	0.1275	0.0054	1.0665	0.0151	-0.0085	0.0063
Overall activity	Blood pressure	Vascular/heart problems diagnosed by doctor: High blood pressure	ukbb	European	SNPs from the MHC (chr6 26M~34M) region was removed for this traits	-0.2381	0.0261	-9.1227	7.3258e-20	0.1162	0.005	1.0616	0.017	-0.0393	0.0067
Overall activity	Cardiovascular disease	Chest pain or discomfort	ukbb	European	SNPs from the MHC (chr6 26M~34M) region was removed for this traits	-0.2065	0.041	-5.0346	4.7891e-07	0.0332	0.0021	1.0166	0.0078	-0.0261	0.0055
Overall activity	Cardiovascular disease	Coronary artery disease	26343387	Mixed	Caution: using this data may yield less robust results due to minor departure of the LD structure; SNPs from the MHC (chr6 26M~34M) region was removed for this traits	-0.1984	0.0328	-6.0497	1.4514e-09	0.0792	0.0057	1.0448	0.0095	0.0005	0.0044
Overall activity	Cardiovascular disease	Diagnoses - main ICD10: I20 Angina pectoris	ukbb	European	SNPs from the MHC (chr6 26M~34M) region was removed for this traits	-0.309	0.0689	-4.4835	7.3414e-06	0.0083	0.0015	1.0095	0.0071	-0.0099	0.005
Overall activity	Cardiovascular disease	Diagnoses - main ICD10: R07 Pain in throat and chest	ukbb	European	SNPs from the MHC (chr6 26M~34M) region was removed for this traits	-0.3149	0.0551	-5.7175	1.081e-08	0.0163	0.0017	1.0053	0.0075	-0.0144	0.0053
Overall activity	Cardiovascular disease	HDL cholesterol	20686565	European	SNPs from the MHC (chr6 26M~34M) region was removed for this traits	0.2615	0.038	6.8823	5.8884e-12	0.129	0.0225	1.0552	0.0476	-0.0023	0.0053
Overall activity	Cardiovascular disease	Illnesses of father: Heart disease	ukbb	European	SNPs from the MHC (chr6 26M~34M) region was removed for this traits	-0.2035	0.0414	-4.9123	9.0026e-07	0.0305	0.0027	1.0012	0.0087	0.0038	0.0054
Overall activity	Cardiovascular disease	Illnesses of mother: Heart disease	ukbb	European	SNPs from the MHC (chr6 26M~34M) region was removed for this traits	-0.231	0.0488	-4.7379	2.1592e-06	0.0157	0.0019	1.0109	0.0068	-0.0063	0.0045
Overall activity	Cardiovascular disease	Illnesses of siblings: Heart disease	ukbb	European	SNPs from the MHC (chr6 26M~34M) region was removed for this traits	-0.2827	0.0578	-4.8945	9.8561e-07	0.017	0.0022	1.0125	0.0072	-0.0084	0.0048
Overall activity	Cardiovascular disease	Medication for cholesterol_ blood pressure or diabetes: Cholesterol lowering medication	ukbb	European	SNPs from the MHC (chr6 26M~34M) region was removed for this traits	-0.271	0.0418	-6.4805	9.1438e-11	0.0685	0.0063	1.0325	0.014	-0.0261	0.0056
Overall activity	Cardiovascular disease	Medication for cholesterol_ blood pressure or diabetes: None of the above	ukbb	European	SNPs from the MHC (chr6 26M~34M) region was removed for this traits	0.255	0.0376	6.7818	1.1866e-11	0.0888	0.0051	1.0328	0.0101	0.0305	0.0055
Overall activity	Cardiovascular disease	Medication for cholesterol_ blood pressure_ diabetes_ or take exogenous hormones: Cholesterol lowering medication	ukbb	European	SNPs from the MHC (chr6 26M~34M) region was removed for this traits	-0.3358	0.0436	-7.7085	1.2729e-14	0.0508	0.0056	1.0248	0.0138	-0.0148	0.0053
Overall activity	Cardiovascular disease	Medication for cholesterol_ blood pressure_ diabetes_ or take exogenous hormones: None of the above	ukbb	European	SNPs from the MHC (chr6 26M~34M) region was removed for this traits	0.2642	0.0388	6.8092	9.815e-12	0.0661	0.0044	1.018	0.0086	0.0247	0.0058
Overall activity	Cardiovascular disease	Non-cancer illness code_ self-reported: heart attack/myocardial infarction	ukbb	European	SNPs from the MHC (chr6 26M~34M) region was removed for this traits	-0.2512	0.051	-4.9257	8.4078e-07	0.0193	0.0018	1.0107	0.0074	-0.0048	0.0057
Overall activity	Cardiovascular disease	Non-cancer illness code_ self-reported: high cholesterol	ukbb	European	SNPs from the MHC (chr6 26M~34M) region was removed for this traits	-0.2051	0.0393	-5.2139	1.849e-07	0.0405	0.0054	1.0558	0.0274	-0.0241	0.0054
Overall activity	Cardiovascular disease	Triglycerides	20686565	European	SNPs from the MHC (chr6 26M~34M) region was removed for this traits	-0.1838	0.0322	-5.699	1.2048e-08	0.1692	0.0293	0.9669	0.0164	-0.0065	0.0053
Overall activity	Cardiovascular disease	Vascular/heart problems diagnosed by doctor: Heart attack	ukbb	European	SNPs from the MHC (chr6 26M~34M) region was removed for this traits	-0.2557	0.0518	-4.9369	7.9386e-07	0.0188	0.0018	1.0125	0.0075	-0.0039	0.0056
Overall activity	Cardiovascular disease	Vascular/heart problems diagnosed by doctor: None of the above	ukbb	European	SNPs from the MHC (chr6 26M~34M) region was removed for this traits	0.2521	0.0266	9.4809	2.5216e-21	0.1132	0.0047	1.0601	0.0157	0.039	0.0065
Overall activity	Dental	Mouth/teeth dental problems: Bleeding gums	ukbb	European	SNPs from the MHC (chr6 26M~34M) region was removed for this traits	-0.229	0.0445	-5.1512	2.5885e-07	0.0223	0.0019	1.0114	0.0078	-0.0152	0.0052
Overall activity	Diabetes	Diabetes diagnosed by doctor	ukbb	European	SNPs from the MHC (chr6 26M~34M) region was removed for this traits	-0.346	0.0332	-10.4134	2.1548e-25	0.0438	0.0028	1.0396	0.0106	-0.0237	0.0055
Overall activity	Diabetes	Eye problems/disorders: Diabetes related eye disease	ukbb	European	SNPs from the MHC (chr6 26M~34M) region was removed for this traits	-0.4279	0.0792	-5.4012	6.6198e-08	0.0201	0.0043	1.0068	0.0063	-0.0067	0.005
Overall activity	Diabetes	Fasting insulin main effect	22581228	European	SNPs from the MHC (chr6 26M~34M) region was removed for this traits	-0.2864	0.0607	-4.719	2.37e-06	0.0709	0.0103	1.0148	0.0073	-0.0095	0.0047
Overall activity	Diabetes	Illnesses of mother: Diabetes	ukbb	European	SNPs from the MHC (chr6 26M~34M) region was removed for this traits	-0.2695	0.043	-6.267	3.6807e-10	0.0208	0.002	1.0157	0.0091	-0.0126	0.0051
Overall activity	Diabetes	Illnesses of siblings: Diabetes	ukbb	European	SNPs from the MHC (chr6 26M~34M) region was removed for this traits	-0.2469	0.0518	-4.7627	1.9102e-06	0.0205	0.0021	1.0098	0.0071	-0.0207	0.0054
Overall activity	Diabetes	Non-cancer illness code_ self-reported: diabetes	ukbb	European	SNPs from the MHC (chr6 26M~34M) region was removed for this traits	-0.3353	0.0358	-9.3606	7.9254e-21	0.0358	0.0026	1.0379	0.0104	-0.0251	0.0055
Overall activity	Diabetes	Type 2 Diabetes	22885922	European	SNPs from the MHC (chr6 26M~34M) region was removed for this traits	-0.2283	0.0507	-4.5041	6.6659e-06	0.0889	0.0094	1.0069	0.0071	0.0063	0.0054
Overall activity	Diet	Mineral and other dietary supplements: Fish oil (including cod liver oil)	ukbb	European	SNPs from the MHC (chr6 26M~34M) region was removed for this traits	0.3042	0.0451	6.7445	1.5356e-11	0.027	0.0019	1.0057	0.007	0.0294	0.006
Overall activity	Diet	Mineral and other dietary supplements: Glucosamine	ukbb	European	SNPs from the MHC (chr6 26M~34M) region was removed for this traits	0.2539	0.0441	5.7539	8.723e-09	0.0245	0.0021	1.0085	0.0076	0.024	0.0049
Overall activity	Diet	Mineral and other dietary supplements: None of the above	ukbb	European	SNPs from the MHC (chr6 26M~34M) region was removed for this traits	-0.2862	0.0444	-6.4444	1.1605e-10	0.0301	0.002	1.0093	0.0068	-0.0363	0.0059
Overall activity	Education	Townsend deprivation index at recruitment	ukbb	European	SNPs from the MHC (chr6 26M~34M) region was removed for this traits	-0.2004	0.0427	-4.6883	2.7553e-06	0.0337	0.002	1.0351	0.007	-0.0133	0.0054
Overall activity	Exercise and Work	Frequency of other exercises in last 4 weeks	ukbb	European	SNPs from the MHC (chr6 26M~34M) region was removed for this traits	0.33	0.0665	4.9654	6.8561e-07	0.021	0.0033	0.9986	0.0065	0.0443	0.0054
Overall activity	Exercise and Work	Frequency of stair climbing in last 4 weeks	ukbb	European	SNPs from the MHC (chr6 26M~34M) region was removed for this traits	0.4206	0.0363	11.5984	4.1981e-31	0.035	0.0021	1.0172	0.0077	0.0294	0.0054
Overall activity	Exercise and Work	Frequency of tiredness / lethargy in last 2 weeks	ukbb	European	SNPs from the MHC (chr6 26M~34M) region was removed for this traits	-0.2752	0.0376	-7.3119	2.6344e-13	0.0601	0.0029	1.0242	0.0095	-0.0521	0.0063
Overall activity	Exercise and Work	No-wear time bias adjusted acceleration standard deviation	ukbb	European	SNPs from the MHC (chr6 26M~34M) region was removed for this traits	0.9173	0.0217	42.1957	0	0.0893	0.0079	1.0012	0.0075	0.605	0.0069
Overall activity	Exercise and Work	Number of days/week of moderate physical activity 10+ minutes	ukbb	European	SNPs from the MHC (chr6 26M~34M) region was removed for this traits	0.3533	0.0372	9.5002	2.0949e-21	0.0419	0.0026	1.0125	0.008	0.0737	0.0056
Overall activity	Exercise and Work	Number of days/week of vigorous physical activity 10+ minutes	ukbb	European	SNPs from the MHC (chr6 26M~34M) region was removed for this traits	0.4683	0.0367	12.7607	2.7165e-37	0.0379	0.0024	1.0155	0.0082	0.0943	0.0061
Overall activity	Exercise and Work	Number of days/week walked 10+ minutes	ukbb	European	SNPs from the MHC (chr6 26M~34M) region was removed for this traits	0.287	0.0343	8.3672	5.9027e-17	0.0422	0.0022	1.01	0.0074	0.0585	0.0053
Overall activity	Exercise and Work	Time spent using computer	ukbb	European	SNPs from the MHC (chr6 26M~34M) region was removed for this traits	-0.1676	0.0313	-5.3462	8.9817e-08	0.0962	0.0042	1.0444	0.0093	-0.0444	0.0061
Overall activity	Exercise and Work	Time spent watching television (TV)	ukbb	European	SNPs from the MHC (chr6 26M~34M) region was removed for this traits	-0.2963	0.0294	-10.0726	7.3022e-24	0.0993	0.004	1.0561	0.0108	-0.0545	0.0063
Overall activity	Exercise and Work	Transport type for commuting to job workplace: Cycle	ukbb	European	SNPs from the MHC (chr6 26M~34M) region was removed for this traits	0.3226	0.0515	6.2676	3.6666e-10	0.0315	0.0032	1.0158	0.0074	0.0387	0.0053
Overall activity	Exercise and Work	Types of physical activity in last 4 weeks: Heavy DIY (eg: weeding_ lawn mowing_ carpentry_ digging)	ukbb	European	SNPs from the MHC (chr6 26M~34M) region was removed for this traits	0.2333	0.0381	6.1197	9.3752e-10	0.0342	0.002	1.0062	0.0073	0.0285	0.0055
Overall activity	Exercise and Work	Types of physical activity in last 4 weeks: Light DIY (eg: pruning_ watering the lawn)	ukbb	European	SNPs from the MHC (chr6 26M~34M) region was removed for this traits	0.1921	0.0356	5.4013	6.6171e-08	0.0389	0.0022	1.0058	0.0081	-0.0006	0.0049
Overall activity	Exercise and Work	Types of physical activity in last 4 weeks: None of the above	ukbb	European	SNPs from the MHC (chr6 26M~34M) region was removed for this traits	-0.3899	0.0409	-9.5306	1.5632e-21	0.0242	0.0018	1.0167	0.0072	-0.0322	0.0052
Overall activity	Exercise and Work	Types of physical activity in last 4 weeks: Other exercises (eg: swimming_ cycling_ keep fit_ bowling)	ukbb	European	SNPs from the MHC (chr6 26M~34M) region was removed for this traits	0.4055	0.0323	12.5354	4.7807e-36	0.0466	0.0024	1.0127	0.0083	0.0581	0.0059
Overall activity	Exercise and Work	Types of physical activity in last 4 weeks: Strenuous sports	ukbb	European	SNPs from the MHC (chr6 26M~34M) region was removed for this traits	0.4229	0.04	10.5702	4.0949e-26	0.0221	0.0017	1.0103	0.007	0.0773	0.0056
Overall activity	Exercise and Work	Types of physical activity in last 4 weeks: Walking for pleasure (not as a means of transport)	ukbb	European	SNPs from the MHC (chr6 26M~34M) region was removed for this traits	0.2708	0.0346	7.8317	4.8135e-15	0.0373	0.002	1.0405	0.0073	0.0386	0.0052
Overall activity	Exercise and Work	Types of transport used (excluding work): Cycle	ukbb	European	SNPs from the MHC (chr6 26M~34M) region was removed for this traits	0.4359	0.0425	10.2566	1.1052e-24	0.0247	0.0018	1.0257	0.0069	0.0455	0.0057
Overall activity	Exercise and Work	Usual walking pace	ukbb	European	SNPs from the MHC (chr6 26M~34M) region was removed for this traits	0.444	0.0312	14.2148	7.4113e-46	0.0783	0.0028	1.0268	0.0097	0.0826	0.0066
Overall activity	Family history	Fathers age at death	ukbb	European	SNPs from the MHC (chr6 26M~34M) region was removed for this traits	0.2746	0.0431	6.3659	1.9416e-10	0.0341	0.0031	1.0234	0.0079	0.0016	0.0055
Overall activity	Family history	Illnesses of father: None of the above (group 1)	ukbb	European	SNPs from the MHC (chr6 26M~34M) region was removed for this traits	0.3198	0.0565	5.6597	1.5159e-08	0.0148	0.0018	1.0229	0.007	-9.0868e-05	0.0052
Overall activity	Family history	Illnesses of mother: None of the above (group 1)	ukbb	European	SNPs from the MHC (chr6 26M~34M) region was removed for this traits	0.2918	0.0481	6.0698	1.2811e-09	0.0169	0.0019	1.0127	0.0074	-0.0011	0.0054
Overall activity	Family history	Illnesses of siblings: None of the above (group 1)	ukbb	European	SNPs from the MHC (chr6 26M~34M) region was removed for this traits	0.2781	0.0414	6.7103	1.9419e-11	0.0363	0.0026	1.0139	0.0078	0.0137	0.0051
Overall activity	Mental health	Illness_ injury_ bereavement_ stress in last 2 years: Serious illness_ injury or assault to yourself	ukbb	European	SNPs from the MHC (chr6 26M~34M) region was removed for this traits	-0.2719	0.0538	-5.0492	4.4369e-07	0.0142	0.0016	1.0112	0.0069	-0.026	0.005
Overall activity	Mental health	Tense / highly strung	ukbb	European	SNPs from the MHC (chr6 26M~34M) region was removed for this traits	0.1707	0.0333	5.1263	2.955e-07	0.0572	0.0032	0.9958	0.0096	-0.004	0.0059
Overall activity	Musculoskeletal	Diagnoses - main ICD10: M54 Dorsalgia	ukbb	European	SNPs from the MHC (chr6 26M~34M) region was removed for this traits	-0.3115	0.062	-5.0253	5.0271e-07	0.0101	0.0015	1.0043	0.0073	0.0025	0.005
Overall activity	Musculoskeletal	Pain type(s) experienced in last month: Back pain	ukbb	European	SNPs from the MHC (chr6 26M~34M) region was removed for this traits	-0.1715	0.0374	-4.5891	4.4522e-06	0.0393	0.0023	1.0245	0.0093	-0.0231	0.006
Overall activity	Physical	Current employment status: Unable to work because of sickness or disability	ukbb	European	SNPs from the MHC (chr6 26M~34M) region was removed for this traits	-0.1924	0.0436	-4.4164	1.0036e-05	0.0246	0.0019	1.0171	0.0073	-0.0281	0.0052
Overall activity	Physical	Had other major operations	ukbb	European	SNPs from the MHC (chr6 26M~34M) region was removed for this traits	-0.2383	0.0497	-4.7921	1.6507e-06	0.0304	0.0032	1.01	0.0069	-0.0053	0.0049
Overall activity	Physical	Health satisfaction	ukbb	European	SNPs from the MHC (chr6 26M~34M) region was removed for this traits	-0.2576	0.0383	-6.7243	1.7644e-11	0.0829	0.0054	1.0066	0.0076	-0.0622	0.0052
Overall activity	Physical	Long-standing illness_ disability or infirmity	ukbb	European	SNPs from the MHC (chr6 26M~34M) region was removed for this traits	-0.3001	0.0336	-8.9216	4.5967e-19	0.05	0.0024	1.0273	0.0086	-0.0567	0.0056
Overall activity	Physical	Medication for pain relief_ constipation_ heartburn: Aspirin	ukbb	European	SNPs from the MHC (chr6 26M~34M) region was removed for this traits	-0.2589	0.0449	-5.7683	8.0099e-09	0.0211	0.0019	1.013	0.0071	-0.0203	0.005
Overall activity	Physical	Medication for pain relief_ constipation_ heartburn: None of the above	ukbb	European	SNPs from the MHC (chr6 26M~34M) region was removed for this traits	0.2213	0.0317	6.9856	2.8362e-12	0.0543	0.0027	1.0294	0.0089	0.0252	0.0055
Overall activity	Physical	Medication for pain relief_ constipation_ heartburn: Omeprazole (e.g. Zanprol)	ukbb	European	SNPs from the MHC (chr6 26M~34M) region was removed for this traits	-0.2723	0.0499	-5.4588	4.7934e-08	0.0182	0.0016	1.0192	0.0069	-0.0177	0.0049
Overall activity	Physical	Number of self-reported non-cancer illnesses	ukbb	European	SNPs from the MHC (chr6 26M~34M) region was removed for this traits	-0.2862	0.0316	-9.0585	1.3223e-19	0.0612	0.0026	1.027	0.0101	-0.0444	0.0056
Overall activity	Physical	Number of treatments/medications taken	ukbb	European	SNPs from the MHC (chr6 26M~34M) region was removed for this traits	-0.2449	0.0304	-8.0692	7.076e-16	0.0605	0.0026	1.0322	0.009	-0.0334	0.0054
Overall activity	Physical	Other serious medical condition/disability diagnosed by doctor	ukbb	European	SNPs from the MHC (chr6 26M~34M) region was removed for this traits	-0.2351	0.0477	-4.9248	8.4449e-07	0.0254	0.0018	1.011	0.0071	-0.0359	0.0056
Overall activity	Physical	Overall health rating	ukbb	European	SNPs from the MHC (chr6 26M~34M) region was removed for this traits	-0.3184	0.0278	-11.4434	2.5377e-30	0.0995	0.0032	1.0627	0.0107	-0.0874	0.0065
Overall activity	Physical	Pulse rate_ automated reading	ukbb	European	SNPs from the MHC (chr6 26M~34M) region was removed for this traits	-0.1898	0.0269	-7.0694	1.5559e-12	0.1542	0.0106	1.0472	0.0282	-0.0627	0.0066
Overall activity	Physical	Shortness of breath walking on level ground	ukbb	European	SNPs from the MHC (chr6 26M~34M) region was removed for this traits	-0.3254	0.054	-6.0274	1.6662e-09	0.0491	0.0051	1.0079	0.0065	-0.0453	0.0058
Overall activity	Physical	Sitting height	ukbb	European	SNPs from the MHC (chr6 26M~34M) region was removed for this traits	-0.1185	0.0211	-5.6223	1.8841e-08	0.3214	0.0181	1.1373	0.0421	-0.0226	0.0072
Overall activity	Physical	Sodium in urine	ukbb	European	SNPs from the MHC (chr6 26M~34M) region was removed for this traits	-0.1556	0.0351	-4.431	9.3805e-06	0.0714	0.0031	1.0285	0.0097	-0.0177	0.0064
Overall activity	Physical	Taking other prescription medications	ukbb	European	SNPs from the MHC (chr6 26M~34M) region was removed for this traits	-0.2405	0.0334	-7.2114	5.5366e-13	0.0433	0.0023	1.0162	0.0084	-0.0386	0.0053
Overall activity	Pulse rate	Pulse rate	ukbb	European	SNPs from the MHC (chr6 26M~34M) region was removed for this traits	-0.1699	0.0376	-4.5229	6.0989e-06	0.1354	0.012	1.0249	0.0141	-0.0486	0.0052
Overall activity	Renal	Creatinine (enzymatic) in urine	ukbb	European	SNPs from the MHC (chr6 26M~34M) region was removed for this traits	-0.2846	0.0316	-9.0181	1.9135e-19	0.0661	0.0029	1.0188	0.0088	-0.0507	0.0063
Overall activity	Reproductive health	Age at first live birth	ukbb	European	SNPs from the MHC (chr6 26M~34M) region was removed for this traits	0.1964	0.033	5.9567	2.5737e-09	0.166	0.0075	1.0472	0.0089	0.0192	0.0058
Overall activity	Reproductive health	Age at last live birth	ukbb	European	SNPs from the MHC (chr6 26M~34M) region was removed for this traits	0.2011	0.0383	5.256	1.472e-07	0.0883	0.0059	1.017	0.0082	0.018	0.0052
Overall activity	Reproductive health	Bilateral oophorectomy (both ovaries removed)	ukbb	European	SNPs from the MHC (chr6 26M~34M) region was removed for this traits	-0.2858	0.062	-4.6094	4.0377e-06	0.0212	0.0033	1.0111	0.0071	-0.0004	0.0049
Overall activity	Sleep	Morning/evening person (chronotype)	ukbb	European	SNPs from the MHC (chr6 26M~34M) region was removed for this traits	-0.1608	0.0301	-5.3418	9.2042e-08	0.1162	0.0042	1.0406	0.0112	-0.0395	0.0065
Overall activity	Sleep	Nap during day	ukbb	European	SNPs from the MHC (chr6 26M~34M) region was removed for this traits	-0.1231	0.028	-4.3959	1.103e-05	0.0807	0.0034	1.0228	0.0099	-0.0244	0.0058
Overall activity	Sleep	Snoring	ukbb	European	SNPs from the MHC (chr6 26M~34M) region was removed for this traits	0.2303	0.0327	7.034	2.0076e-12	0.0594	0.0027	1.0247	0.0089	0.0287	0.0056
Sleep	Alcohol	Alcohol intake versus 10 years previously	ukbb	European	SNPs from the MHC (chr6 26M~34M) region was removed for this traits	0.1906	0.0413	4.6192	3.8519e-06	0.0347	0.0023	1.0301	0.0081	0.0083	0.0058
Sleep	Anthropometric	Body fat percentage	ukbb	European	SNPs from the MHC (chr6 26M~34M) region was removed for this traits	0.1227	0.027	4.5494	5.3798e-06	0.2167	0.0068	1.0829	0.0175	0.0228	0.0078
Sleep	Anthropometric	Trunk fat percentage	ukbb	European	SNPs from the MHC (chr6 26M~34M) region was removed for this traits	0.1284	0.0265	4.8419	1.2859e-06	0.2066	0.0068	1.0841	0.0177	0.0252	0.0076
Sleep	Blood pressure	Diastolic blood pressure_ automated reading	ukbb	European	SNPs from the MHC (chr6 26M~34M) region was removed for this traits	0.1348	0.0307	4.3948	1.1089e-05	0.136	0.0058	1.0657	0.0156	0.0016	0.007
Sleep	Cognitive health	Years of schooling (proxy cognitive performance)	25201988	European	SNPs from the MHC (chr6 26M~34M) region was removed for this traits	-0.2315	0.0438	-5.2838	1.2655e-07	0.1068	0.0075	1.0268	0.0091	-0.0035	0.0061
Sleep	Cognitive health	Years of schooling 2013	23722424	European	SNPs from the MHC (chr6 26M~34M) region was removed for this traits	-0.2281	0.0465	-4.9084	9.1839e-07	0.0844	0.0062	1.0187	0.0089	-0.0037	0.0061
Sleep	Cognitive health	Years of schooling 2016	27225129	European	SNPs from the MHC (chr6 26M~34M) region was removed for this traits	-0.2382	0.0271	-8.8018	1.3458e-18	0.1264	0.0045	0.9296	0.01	-0.0156	0.006
Sleep	Diet	Mineral and other dietary supplements: Glucosamine	ukbb	European	SNPs from the MHC (chr6 26M~34M) region was removed for this traits	-0.1947	0.0405	-4.8062	1.5386e-06	0.0245	0.0021	1.0085	0.0076	-0.0096	0.0048
Sleep	Education	Age completed full time education	ukbb	European	SNPs from the MHC (chr6 26M~34M) region was removed for this traits	-0.2363	0.0344	-6.8767	6.126e-12	0.0845	0.0045	1.0627	0.0094	-0.0174	0.0059
Sleep	Education	College completion	23722424	European	SNPs from the MHC (chr6 26M~34M) region was removed for this traits	-0.2108	0.046	-4.579	4.6723e-06	0.0793	0.0056	1.0209	0.0087	-0.0019	0.0062
Sleep	Education	Qualifications: A levels/AS levels or equivalent	ukbb	European	SNPs from the MHC (chr6 26M~34M) region was removed for this traits	-0.2857	0.0279	-10.233	1.4112e-24	0.0965	0.0036	1.0537	0.0119	-0.0255	0.0062
Sleep	Education	Qualifications: College or University degree	ukbb	European	SNPs from the MHC (chr6 26M~34M) region was removed for this traits	-0.2294	0.0267	-8.5879	8.8582e-18	0.1684	0.0052	1.1163	0.0134	-0.0417	0.0064
Sleep	Education	Qualifications: None of the above	ukbb	European	SNPs from the MHC (chr6 26M~34M) region was removed for this traits	0.2779	0.0296	9.4053	5.1875e-21	0.0976	0.004	1.0661	0.0117	0.0193	0.0061
Sleep	Education	Qualifications: O levels/GCSEs or equivalent	ukbb	European	SNPs from the MHC (chr6 26M~34M) region was removed for this traits	-0.3184	0.0378	-8.4313	3.419e-17	0.0485	0.0025	1.017	0.0093	-0.005	0.0053
Sleep	Education	Qualifications: Other professional qualifications eg: nursing_ teaching	ukbb	European	SNPs from the MHC (chr6 26M~34M) region was removed for this traits	-0.2785	0.0354	-7.8617	3.7899e-15	0.0471	0.0025	1.0262	0.0091	-0.0241	0.005
Sleep	Exercise and Work	Current employment status: Doing unpaid or voluntary work	ukbb	European	SNPs from the MHC (chr6 26M~34M) region was removed for this traits	-0.4395	0.0685	-6.4149	1.4089e-10	0.0092	0.0014	1.0082	0.0062	0.0002	0.0052
Sleep	Exercise and Work	Current employment status: In paid employment or self-employed	ukbb	European	SNPs from the MHC (chr6 26M~34M) region was removed for this traits	-0.4094	0.0845	-4.8452	1.2646e-06	0.0081	0.0015	1.019	0.0068	-0.0088	0.0052
Sleep	Exercise and Work	Frequency of stair climbing in last 4 weeks	ukbb	European	SNPs from the MHC (chr6 26M~34M) region was removed for this traits	-0.2406	0.0397	-6.0578	1.38e-09	0.035	0.0021	1.0172	0.0077	-0.018	0.0051
Sleep	Exercise and Work	Job involves heavy manual or physical work	ukbb	European	SNPs from the MHC (chr6 26M~34M) region was removed for this traits	0.225	0.035	6.4323	1.2569e-10	0.0871	0.0045	1.0361	0.0089	0.0146	0.0054
Sleep	Exercise and Work	Job involves mainly walking or standing	ukbb	European	SNPs from the MHC (chr6 26M~34M) region was removed for this traits	0.2425	0.0373	6.4973	8.1759e-11	0.0801	0.0045	1.0308	0.0092	0.01	0.0053
Sleep	Exercise and Work	Time spent using computer	ukbb	European	SNPs from the MHC (chr6 26M~34M) region was removed for this traits	-0.2818	0.0304	-9.2748	1.7793e-20	0.0962	0.0042	1.0444	0.0093	-0.022	0.0057
Sleep	Exercise and Work	Time spent watching television (TV)	ukbb	European	SNPs from the MHC (chr6 26M~34M) region was removed for this traits	0.2333	0.0348	6.7083	1.9689e-11	0.0993	0.004	1.0561	0.0108	0.0564	0.0068
Sleep	Exercise and Work	Transport type for commuting to job workplace: Cycle	ukbb	European	SNPs from the MHC (chr6 26M~34M) region was removed for this traits	-0.3034	0.05	-6.0623	1.3415e-09	0.0315	0.0032	1.0158	0.0074	-0.0134	0.0048
Sleep	Exercise and Work	Transport type for commuting to job workplace: Public transport	ukbb	European	SNPs from the MHC (chr6 26M~34M) region was removed for this traits	-0.2838	0.0584	-4.8573	1.1901e-06	0.0313	0.0034	1.0254	0.0074	-0.0048	0.0059
Sleep	Exercise and Work	Types of physical activity in last 4 weeks: Light DIY (eg: pruning_ watering the lawn)	ukbb	European	SNPs from the MHC (chr6 26M~34M) region was removed for this traits	-0.1956	0.0393	-4.9703	6.6856e-07	0.0389	0.0022	1.0058	0.0081	-0.0129	0.0062
Sleep	Exercise and Work	Types of physical activity in last 4 weeks: Other exercises (eg: swimming_ cycling_ keep fit_ bowling)	ukbb	European	SNPs from the MHC (chr6 26M~34M) region was removed for this traits	-0.2032	0.0345	-5.8852	3.976e-09	0.0466	0.0024	1.0127	0.0083	-0.0222	0.0053
Sleep	Exercise and Work	Types of transport used (excluding work): Cycle	ukbb	European	SNPs from the MHC (chr6 26M~34M) region was removed for this traits	-0.2389	0.0471	-5.0688	4.003e-07	0.0247	0.0018	1.0257	0.0069	-0.0137	0.0056
Sleep	Exercise and Work	Usual walking pace	ukbb	European	SNPs from the MHC (chr6 26M~34M) region was removed for this traits	-0.1883	0.0329	-5.7293	1.0084e-08	0.0783	0.0028	1.0268	0.0097	-0.0247	0.0064
Sleep	Intelligence	Childhood IQ	23358156	European	SNPs from the MHC (chr6 26M~34M) region was removed for this traits	-0.4149	0.0766	-5.4157	6.1043e-08	0.2749	0.0451	1.0019	0.0093	0.0101	0.007
Sleep	Intelligence	Fluid intelligence score	ukbb	European	SNPs from the MHC (chr6 26M~34M) region was removed for this traits	-0.2486	0.0312	-7.9693	1.5962e-15	0.2378	0.0106	1.0427	0.0103	-0.0182	0.0055
Sleep	Intelligence	Intelligence	28530673	European	SNPs from the MHC (chr6 26M~34M) region was removed for this traits	-0.2785	0.0361	-7.7135	1.2239e-14	0.1887	0.0105	1.0096	0.0082	-0.0136	0.0058
Sleep	Physical	Overall health rating	ukbb	European	SNPs from the MHC (chr6 26M~34M) region was removed for this traits	0.1622	0.0318	5.0938	3.5098e-07	0.0995	0.0032	1.0627	0.0107	0.0228	0.0061
Sleep	Physical	Reason for glasses/contact lenses: For astigmatism	ukbb	European	SNPs from the MHC (chr6 26M~34M) region was removed for this traits	-0.3191	0.0709	-4.502	6.7301e-06	0.0091	0.0015	1.0265	0.0066	-0.0074	0.0053
Sleep	Reproductive health	Age at first live birth	ukbb	European	SNPs from the MHC (chr6 26M~34M) region was removed for this traits	-0.2191	0.0331	-6.6191	3.6128e-11	0.166	0.0075	1.0472	0.0089	-0.0139	0.0055
Sleep	Reproductive health	Age at last live birth	ukbb	European	SNPs from the MHC (chr6 26M~34M) region was removed for this traits	-0.2738	0.0431	-6.3449	2.2258e-10	0.0883	0.0059	1.017	0.0082	-0.0134	0.0055
Sleep	Sleep	Nap during day	ukbb	European	SNPs from the MHC (chr6 26M~34M) region was removed for this traits	0.2017	0.0303	6.6663	2.6225e-11	0.0807	0.0034	1.0228	0.0099	0.0347	0.0062
Sleep	Sleep	Sleep duration	27494321	European	SNPs from the MHC (chr6 26M~34M) region was removed for this traits	0.4235	0.0488	8.6859	3.7585e-18	0.055	0.0052	1.0209	0.008	0.0374	0.0057
Sleep	Sleep	Sleep duration	ukbb	European	SNPs from the MHC (chr6 26M~34M) region was removed for this traits	0.4369	0.0304	14.3901	5.9733e-47	0.0713	0.0037	1.0236	0.0101	0.0596	0.0068
Sedentary	Anthropometric	Arm fat mass (left)	ukbb	European	SNPs from the MHC (chr6 26M~34M) region was removed for this traits	0.2936	0.0284	10.3344	4.9235e-25	0.2319	0.0079	1.0666	0.0172	0.0884	0.0071
Sedentary	Anthropometric	Arm fat mass (right)	ukbb	European	SNPs from the MHC (chr6 26M~34M) region was removed for this traits	0.2928	0.0287	10.2096	1.7954e-24	0.2312	0.0079	1.0701	0.0173	0.0892	0.0072
Sedentary	Anthropometric	Arm fat percentage (left)	ukbb	European	SNPs from the MHC (chr6 26M~34M) region was removed for this traits	0.2863	0.0281	10.1799	2.4392e-24	0.2195	0.0071	1.073	0.0177	0.0839	0.007
Sedentary	Anthropometric	Arm fat percentage (right)	ukbb	European	SNPs from the MHC (chr6 26M~34M) region was removed for this traits	0.2851	0.0285	10.0026	1.4852e-23	0.2159	0.0069	1.0783	0.0175	0.0849	0.007
Sedentary	Anthropometric	Arm fat-free mass (left)	ukbb	European	SNPs from the MHC (chr6 26M~34M) region was removed for this traits	0.2032	0.0276	7.3728	1.6713e-13	0.265	0.0106	1.1102	0.0257	0.0525	0.0075
Sedentary	Anthropometric	Arm fat-free mass (right)	ukbb	European	SNPs from the MHC (chr6 26M~34M) region was removed for this traits	0.1876	0.0272	6.9019	5.1297e-12	0.266	0.0108	1.1038	0.0269	0.0472	0.0074
Sedentary	Anthropometric	Arm predicted mass (left)	ukbb	European	SNPs from the MHC (chr6 26M~34M) region was removed for this traits	0.2034	0.0278	7.324	2.407e-13	0.2642	0.0106	1.1124	0.0261	0.0534	0.0076
Sedentary	Anthropometric	Arm predicted mass (right)	ukbb	European	SNPs from the MHC (chr6 26M~34M) region was removed for this traits	0.1878	0.0276	6.7984	1.0577e-11	0.2647	0.0108	1.1058	0.0269	0.0464	0.0075
Sedentary	Anthropometric	Basal metabolic rate	ukbb	European	SNPs from the MHC (chr6 26M~34M) region was removed for this traits	0.222	0.0274	8.0933	5.8062e-16	0.2844	0.0113	1.1165	0.0273	0.061	0.0076
Sedentary	Anthropometric	Body fat	26833246	Mixed	Caution: using this data may yield less robust results due to minor departure of the LD structure; SNPs from the MHC (chr6 26M~34M) region was removed for this traits	0.2441	0.0538	4.5395	5.64e-06	0.1079	0.0084	0.9033	0.0065	-0.0029	0.0055
Sedentary	Anthropometric	Body fat percentage	ukbb	European	SNPs from the MHC (chr6 26M~34M) region was removed for this traits	0.2739	0.0275	9.9524	2.4616e-23	0.2167	0.0068	1.0829	0.0175	0.0778	0.0075
Sedentary	Anthropometric	Body mass index (BMI)	ukbb	European	SNPs from the MHC (chr6 26M~34M) region was removed for this traits	0.2596	0.0301	8.6355	5.848e-18	0.2476	0.0083	1.0726	0.0182	0.0808	0.0071
Sedentary	Anthropometric	Hip circumference	25673412	European	SNPs from the MHC (chr6 26M~34M) region was removed for this traits	0.2437	0.0364	6.7007	2.0738e-11	0.1276	0.0058	0.8601	0.0081	0.0005	0.0056
Sedentary	Anthropometric	Hip circumference	ukbb	European	SNPs from the MHC (chr6 26M~34M) region was removed for this traits	0.2952	0.0273	10.7984	3.5039e-27	0.2176	0.0083	1.0801	0.0188	0.0809	0.007
Sedentary	Anthropometric	Impedance of leg (left)	ukbb	European	SNPs from the MHC (chr6 26M~34M) region was removed for this traits	-0.1681	0.033	-5.0892	3.5951e-07	0.2412	0.009	1.0807	0.0217	-0.0431	0.0076
Sedentary	Anthropometric	Impedance of leg (right)	ukbb	European	SNPs from the MHC (chr6 26M~34M) region was removed for this traits	-0.1631	0.032	-5.0928	3.5278e-07	0.2401	0.0088	1.091	0.0216	-0.0414	0.0072
Sedentary	Anthropometric	Leg fat mass (left)	ukbb	European	SNPs from the MHC (chr6 26M~34M) region was removed for this traits	0.2673	0.0287	9.3113	1.2622e-20	0.2317	0.0077	1.0706	0.0172	0.0784	0.0074
Sedentary	Anthropometric	Leg fat mass (right)	ukbb	European	SNPs from the MHC (chr6 26M~34M) region was removed for this traits	0.268	0.0289	9.2704	1.8548e-20	0.2307	0.0076	1.0701	0.0173	0.0784	0.0075
Sedentary	Anthropometric	Leg fat percentage (left)	ukbb	European	SNPs from the MHC (chr6 26M~34M) region was removed for this traits	0.2368	0.0285	8.314	9.2549e-17	0.2081	0.0061	1.0841	0.0163	0.0666	0.0073
Sedentary	Anthropometric	Leg fat percentage (right)	ukbb	European	SNPs from the MHC (chr6 26M~34M) region was removed for this traits	0.235	0.0289	8.133	4.1879e-16	0.2081	0.0063	1.0814	0.0167	0.0678	0.0073
Sedentary	Anthropometric	Leg fat-free mass (left)	ukbb	European	SNPs from the MHC (chr6 26M~34M) region was removed for this traits	0.2368	0.0286	8.2806	1.2254e-16	0.2666	0.0105	1.1059	0.0251	0.063	0.0074
Sedentary	Anthropometric	Leg fat-free mass (right)	ukbb	European	SNPs from the MHC (chr6 26M~34M) region was removed for this traits	0.2287	0.0284	8.0568	7.8344e-16	0.2644	0.0105	1.1132	0.0257	0.0589	0.0072
Sedentary	Anthropometric	Leg predicted mass (left)	ukbb	European	SNPs from the MHC (chr6 26M~34M) region was removed for this traits	0.2366	0.0287	8.2406	1.7138e-16	0.2663	0.0105	1.1056	0.0249	0.0626	0.0075
Sedentary	Anthropometric	Leg predicted mass (right)	ukbb	European	SNPs from the MHC (chr6 26M~34M) region was removed for this traits	0.2276	0.0284	8.0143	1.1081e-15	0.2641	0.0105	1.1128	0.0257	0.0593	0.0072
Sedentary	Anthropometric	Obesity class 1	23563607	European	SNPs from the MHC (chr6 26M~34M) region was removed for this traits	0.1895	0.0425	4.4598	8.2023e-06	0.2179	0.0118	1.0168	0.0111	-0.0001	0.0074
Sedentary	Anthropometric	Obesity class 2	23563607	European	SNPs from the MHC (chr6 26M~34M) region was removed for this traits	0.211	0.0475	4.446	8.7498e-06	0.1856	0.0127	1.0004	0.01	0.0054	0.0072
Sedentary	Anthropometric	Trunk fat mass	ukbb	European	SNPs from the MHC (chr6 26M~34M) region was removed for this traits	0.2916	0.0269	10.8487	2.0233e-27	0.2313	0.0076	1.0785	0.0182	0.0823	0.0076
Sedentary	Anthropometric	Trunk fat percentage	ukbb	European	SNPs from the MHC (chr6 26M~34M) region was removed for this traits	0.2783	0.0272	10.228	1.4857e-24	0.2066	0.0068	1.0841	0.0177	0.0771	0.0075
Sedentary	Anthropometric	Trunk fat-free mass	ukbb	European	SNPs from the MHC (chr6 26M~34M) region was removed for this traits	0.166	0.0267	6.2254	4.8036e-10	0.2866	0.0125	1.1379	0.0312	0.0403	0.0077
Sedentary	Anthropometric	Trunk predicted mass	ukbb	European	SNPs from the MHC (chr6 26M~34M) region was removed for this traits	0.1654	0.0266	6.2088	5.3405e-10	0.285	0.0125	1.1372	0.031	0.0401	0.0076
Sedentary	Anthropometric	Waist circumference	25673412	European	SNPs from the MHC (chr6 26M~34M) region was removed for this traits	0.2512	0.035	7.1787	7.0386e-13	0.1216	0.0052	0.8441	0.0079	0.0026	0.0053
Sedentary	Anthropometric	Waist circumference	ukbb	European	SNPs from the MHC (chr6 26M~34M) region was removed for this traits	0.3013	0.0263	11.4411	2.6041e-30	0.2005	0.0071	1.0611	0.0165	0.0851	0.0065
Sedentary	Anthropometric	Waist-to-hip ratio	25673412	European	SNPs from the MHC (chr6 26M~34M) region was removed for this traits	0.1637	0.0307	5.335	9.5531e-08	0.1136	0.007	0.9193	0.0093	0.0015	0.005
Sedentary	Anthropometric	Weight	ukbb	European	SNPs from the MHC (chr6 26M~34M) region was removed for this traits	0.2754	0.0271	10.1508	3.2875e-24	0.2652	0.0095	1.0855	0.0216	0.0801	0.0073
Sedentary	Anthropometric	Whole body fat mass	ukbb	European	SNPs from the MHC (chr6 26M~34M) region was removed for this traits	0.2878	0.0273	10.525	6.6296e-26	0.2346	0.0077	1.0737	0.0177	0.0843	0.0073
Sedentary	Anthropometric	Whole body fat-free mass	ukbb	European	SNPs from the MHC (chr6 26M~34M) region was removed for this traits	0.1971	0.0274	7.1945	6.2691e-13	0.289	0.012	1.13	0.0295	0.0508	0.0077
Sedentary	Anthropometric	Whole body water mass	ukbb	European	SNPs from the MHC (chr6 26M~34M) region was removed for this traits	0.1978	0.0275	7.2075	5.7007e-13	0.289	0.012	1.1293	0.0292	0.0513	0.0077
Sedentary	Cardiovascular disease	HDL cholesterol	20686565	European	SNPs from the MHC (chr6 26M~34M) region was removed for this traits	-0.2146	0.0403	-5.3244	1.0129e-07	0.129	0.0225	1.0552	0.0476	0.0121	0.0055
Sedentary	Cardiovascular disease	Medication for cholesterol_ blood pressure or diabetes: Cholesterol lowering medication	ukbb	European	SNPs from the MHC (chr6 26M~34M) region was removed for this traits	0.2204	0.0456	4.8318	1.3528e-06	0.0685	0.0063	1.0325	0.014	0.0045	0.0058
Sedentary	Cardiovascular disease	Medication for cholesterol_ blood pressure_ diabetes_ or take exogenous hormones: Cholesterol lowering medication	ukbb	European	SNPs from the MHC (chr6 26M~34M) region was removed for this traits	0.2151	0.0445	4.8304	1.3625e-06	0.0508	0.0056	1.0248	0.0138	0.015	0.005
Sedentary	Cardiovascular disease	Vascular/heart problems diagnosed by doctor: None of the above	ukbb	European	SNPs from the MHC (chr6 26M~34M) region was removed for this traits	-0.1685	0.0356	-4.7324	2.2193e-06	0.1132	0.0047	1.0601	0.0157	-0.0105	0.0064
Sedentary	Cognitive health	Number of incorrect matches in round	ukbb	European	SNPs from the MHC (chr6 26M~34M) region was removed for this traits	-0.2816	0.0374	-7.5342	4.9135e-14	0.0546	0.0027	1.0042	0.009	-0.0344	0.0058
Sedentary	Cognitive health	Prospective memory result	ukbb	European	SNPs from the MHC (chr6 26M~34M) region was removed for this traits	-0.3248	0.0556	-5.8405	5.2054e-09	0.0577	0.0052	1.0117	0.0077	-0.0066	0.005
Sedentary	Diabetes	Diabetes diagnosed by doctor	ukbb	European	SNPs from the MHC (chr6 26M~34M) region was removed for this traits	0.2583	0.0373	6.9333	4.1121e-12	0.0438	0.0028	1.0396	0.0106	0.0181	0.005
Sedentary	Diabetes	Non-cancer illness code_ self-reported: diabetes	ukbb	European	SNPs from the MHC (chr6 26M~34M) region was removed for this traits	0.2761	0.0393	7.0312	2.0482e-12	0.0358	0.0026	1.0379	0.0104	0.0158	0.0048
Sedentary	Diet	Mineral and other dietary supplements: Fish oil (including cod liver oil)	ukbb	European	SNPs from the MHC (chr6 26M~34M) region was removed for this traits	-0.297	0.0479	-6.204	5.505e-10	0.027	0.0019	1.0057	0.007	-0.0217	0.0057
Sedentary	Diet	Mineral and other dietary supplements: None of the above	ukbb	European	SNPs from the MHC (chr6 26M~34M) region was removed for this traits	0.2566	0.0444	5.7778	7.5703e-09	0.0301	0.002	1.0093	0.0068	0.0233	0.0055
Sedentary	Education	Qualifications: A levels/AS levels or equivalent	ukbb	European	SNPs from the MHC (chr6 26M~34M) region was removed for this traits	0.1739	0.0311	5.5863	2.3197e-08	0.0965	0.0036	1.0537	0.0119	0.0247	0.0065
Sedentary	Education	Qualifications: College or University degree	ukbb	European	SNPs from the MHC (chr6 26M~34M) region was removed for this traits	0.1447	0.0269	5.374	7.7e-08	0.1684	0.0052	1.1163	0.0134	0.0372	0.007
Sedentary	Education	Qualifications: None of the above	ukbb	European	SNPs from the MHC (chr6 26M~34M) region was removed for this traits	-0.1908	0.0302	-6.3197	2.6209e-10	0.0976	0.004	1.0661	0.0117	-0.012	0.0058
Sedentary	Education	Qualifications: O levels/GCSEs or equivalent	ukbb	European	SNPs from the MHC (chr6 26M~34M) region was removed for this traits	0.2047	0.0417	4.9048	9.3542e-07	0.0485	0.0025	1.017	0.0093	0.007	0.0057
Sedentary	Education	Qualifications: Other professional qualifications eg: nursing_ teaching	ukbb	European	SNPs from the MHC (chr6 26M~34M) region was removed for this traits	0.1935	0.0308	6.2806	3.3719e-10	0.0471	0.0025	1.0262	0.0091	0.0125	0.0047
Sedentary	Exercise and Work	Duration of moderate activity	ukbb	European	SNPs from the MHC (chr6 26M~34M) region was removed for this traits	-0.3575	0.0478	-7.4828	7.2779e-14	0.0319	0.0024	1.0092	0.0075	-0.0493	0.0054
Sedentary	Exercise and Work	Duration of walks	ukbb	European	SNPs from the MHC (chr6 26M~34M) region was removed for this traits	-0.2527	0.0384	-6.5784	4.7553e-11	0.0467	0.0028	1.0064	0.0083	-0.0603	0.0052
Sedentary	Exercise and Work	Frequency of stair climbing in last 4 weeks	ukbb	European	SNPs from the MHC (chr6 26M~34M) region was removed for this traits	-0.2399	0.042	-5.7187	1.0733e-08	0.035	0.0021	1.0172	0.0077	-0.0159	0.0056
Sedentary	Exercise and Work	Frequency of walking for pleasure in last 4 weeks	ukbb	European	SNPs from the MHC (chr6 26M~34M) region was removed for this traits	-0.3797	0.0544	-6.9846	2.8573e-12	0.0345	0.0026	1.0072	0.0077	-0.0183	0.0058
Sedentary	Exercise and Work	Job involves heavy manual or physical work	ukbb	European	SNPs from the MHC (chr6 26M~34M) region was removed for this traits	-0.2558	0.0337	-7.6011	2.9369e-14	0.0871	0.0045	1.0361	0.0089	-0.0683	0.0048
Sedentary	Exercise and Work	Job involves mainly walking or standing	ukbb	European	SNPs from the MHC (chr6 26M~34M) region was removed for this traits	-0.3238	0.0362	-8.9399	3.8952e-19	0.0801	0.0045	1.0308	0.0092	-0.0728	0.0053
Sedentary	Exercise and Work	No-wear time bias adjusted acceleration standard deviation	ukbb	European	SNPs from the MHC (chr6 26M~34M) region was removed for this traits	-0.5571	0.0449	-12.3951	2.778e-35	0.0893	0.0079	1.0012	0.0075	-0.268	0.0056
Sedentary	Exercise and Work	Number of days/week of moderate physical activity 10+ minutes	ukbb	European	SNPs from the MHC (chr6 26M~34M) region was removed for this traits	-0.4549	0.0494	-9.2127	3.1797e-20	0.0419	0.0026	1.0125	0.008	-0.055	0.0058
Sedentary	Exercise and Work	Number of days/week of vigorous physical activity 10+ minutes	ukbb	European	SNPs from the MHC (chr6 26M~34M) region was removed for this traits	-0.3976	0.0426	-9.3339	1.0208e-20	0.0379	0.0024	1.0155	0.0082	-0.0469	0.0058
Sedentary	Exercise and Work	Number of days/week walked 10+ minutes	ukbb	European	SNPs from the MHC (chr6 26M~34M) region was removed for this traits	-0.361	0.042	-8.5942	8.3867e-18	0.0422	0.0022	1.01	0.0074	-0.05	0.0056
Sedentary	Exercise and Work	Time spent using computer	ukbb	European	SNPs from the MHC (chr6 26M~34M) region was removed for this traits	0.4635	0.0306	15.1515	7.4071e-52	0.0962	0.0042	1.0444	0.0093	0.0583	0.0061
Sedentary	Exercise and Work	Types of physical activity in last 4 weeks: Heavy DIY (eg: weeding_ lawn mowing_ carpentry_ digging)	ukbb	European	SNPs from the MHC (chr6 26M~34M) region was removed for this traits	-0.2294	0.0469	-4.889	1.0134e-06	0.0342	0.002	1.0062	0.0073	-0.0236	0.0055
Sedentary	Exercise and Work	Types of physical activity in last 4 weeks: None of the above	ukbb	European	SNPs from the MHC (chr6 26M~34M) region was removed for this traits	0.3096	0.0536	5.7784	7.5414e-09	0.0242	0.0018	1.0167	0.0072	0.0195	0.0056
Sedentary	Exercise and Work	Types of transport used (excluding work): Cycle	ukbb	European	SNPs from the MHC (chr6 26M~34M) region was removed for this traits	-0.2227	0.0451	-4.9366	7.9482e-07	0.0247	0.0018	1.0257	0.0069	-0.018	0.0053
Sedentary	Exercise and Work	Usual walking pace	ukbb	European	SNPs from the MHC (chr6 26M~34M) region was removed for this traits	-0.1899	0.0368	-5.1621	2.4414e-07	0.0783	0.0028	1.0268	0.0097	-0.0298	0.0067
Sedentary	Intelligence	Fluid intelligence score	ukbb	European	SNPs from the MHC (chr6 26M~34M) region was removed for this traits	0.3505	0.0343	10.2271	1.4998e-24	0.2378	0.0106	1.0427	0.0103	0.026	0.0058
Sedentary	Intelligence	Intelligence	28530673	European	SNPs from the MHC (chr6 26M~34M) region was removed for this traits	0.3307	0.0407	8.1263	4.4277e-16	0.1887	0.0105	1.0096	0.0082	0.0252	0.0055
Sedentary	Mental health	Tense / highly strung	ukbb	European	SNPs from the MHC (chr6 26M~34M) region was removed for this traits	-0.242	0.0533	-4.5403	5.6176e-06	0.0572	0.0032	0.9958	0.0096	-0.0023	0.0066
Sedentary	Physical	Long-standing illness_ disability or infirmity	ukbb	European	SNPs from the MHC (chr6 26M~34M) region was removed for this traits	0.1988	0.0382	5.2088	1.9003e-07	0.05	0.0024	1.0273	0.0086	0.0299	0.0053
Sedentary	Physical	Number of self-reported non-cancer illnesses	ukbb	European	SNPs from the MHC (chr6 26M~34M) region was removed for this traits	0.1782	0.0332	5.3626	8.202e-08	0.0612	0.0026	1.027	0.0101	0.0213	0.0053
Sedentary	Physical	Pulse rate_ automated reading	ukbb	European	SNPs from the MHC (chr6 26M~34M) region was removed for this traits	0.1392	0.0273	5.0981	3.4301e-07	0.1542	0.0106	1.0472	0.0282	0.0316	0.0063
Sedentary	Physical	Reason for glasses/contact lenses: For astigmatism	ukbb	European	SNPs from the MHC (chr6 26M~34M) region was removed for this traits	0.3983	0.0785	5.0752	3.8715e-07	0.0091	0.0015	1.0265	0.0066	-0.0029	0.0051
Sedentary	Renal	Creatinine (enzymatic) in urine	ukbb	European	SNPs from the MHC (chr6 26M~34M) region was removed for this traits	0.2073	0.0369	5.6211	1.8979e-08	0.0661	0.0029	1.0188	0.0088	0.0315	0.0062
Sedentary	Sleep	Morning/evening person (chronotype)	ukbb	European	SNPs from the MHC (chr6 26M~34M) region was removed for this traits	0.1707	0.0348	4.9113	9.0482e-07	0.1162	0.0042	1.0406	0.0112	0.036	0.0065
Sedentary	Sleep	Sleep duration	27494321	European	SNPs from the MHC (chr6 26M~34M) region was removed for this traits	-0.2789	0.0561	-4.9742	6.5513e-07	0.055	0.0052	1.0209	0.008	-0.0154	0.0058
Sedentary	Sleep	Sleep duration	ukbb	European	SNPs from the MHC (chr6 26M~34M) region was removed for this traits	-0.2638	0.0347	-7.5952	3.0722e-14	0.0713	0.0037	1.0236	0.0101	-0.0301	0.006
Walking	Alcohol	Alcohol intake frequency.	ukbb	European	SNPs from the MHC (chr6 26M~34M) region was removed for this traits	-0.1723	0.0351	-4.9042	9.3787e-07	0.0836	0.0039	1.0439	0.0103	-0.0259	0.0052
Walking	Anthropometric	Arm fat mass (left)	ukbb	European	SNPs from the MHC (chr6 26M~34M) region was removed for this traits	-0.1581	0.0312	-5.0731	3.914e-07	0.2319	0.0079	1.0666	0.0172	-0.0588	0.0065
Walking	Anthropometric	Arm fat mass (right)	ukbb	European	SNPs from the MHC (chr6 26M~34M) region was removed for this traits	-0.1626	0.0315	-5.1693	2.3502e-07	0.2312	0.0079	1.0701	0.0173	-0.0569	0.0065
Walking	Anthropometric	Arm fat percentage (left)	ukbb	European	SNPs from the MHC (chr6 26M~34M) region was removed for this traits	-0.2039	0.0302	-6.7613	1.3672e-11	0.2195	0.0071	1.073	0.0177	-0.0635	0.0064
Walking	Anthropometric	Arm fat percentage (right)	ukbb	European	SNPs from the MHC (chr6 26M~34M) region was removed for this traits	-0.201	0.0305	-6.5847	4.5585e-11	0.2159	0.0069	1.0783	0.0175	-0.0627	0.0063
Walking	Anthropometric	Body fat percentage	ukbb	European	SNPs from the MHC (chr6 26M~34M) region was removed for this traits	-0.217	0.0294	-7.3689	1.7211e-13	0.2167	0.0068	1.0829	0.0175	-0.0638	0.0064
Walking	Anthropometric	Body mass index (BMI)	ukbb	European	SNPs from the MHC (chr6 26M~34M) region was removed for this traits	-0.144	0.0323	-4.4526	8.4848e-06	0.2476	0.0083	1.0726	0.0182	-0.0553	0.0066
Walking	Anthropometric	Leg fat mass (left)	ukbb	European	SNPs from the MHC (chr6 26M~34M) region was removed for this traits	-0.1584	0.0316	-5.019	5.1945e-07	0.2317	0.0077	1.0706	0.0172	-0.0566	0.0066
Walking	Anthropometric	Leg fat mass (right)	ukbb	European	SNPs from the MHC (chr6 26M~34M) region was removed for this traits	-0.1644	0.0315	-5.2235	1.7559e-07	0.2307	0.0076	1.0701	0.0173	-0.0562	0.0066
Walking	Anthropometric	Leg fat percentage (left)	ukbb	European	SNPs from the MHC (chr6 26M~34M) region was removed for this traits	-0.1922	0.0312	-6.1664	6.9861e-10	0.2081	0.0061	1.0841	0.0163	-0.0607	0.0063
Walking	Anthropometric	Leg fat percentage (right)	ukbb	European	SNPs from the MHC (chr6 26M~34M) region was removed for this traits	-0.2001	0.031	-6.4481	1.1326e-10	0.2081	0.0063	1.0814	0.0167	-0.0598	0.0064
Walking	Anthropometric	Trunk fat mass	ukbb	European	SNPs from the MHC (chr6 26M~34M) region was removed for this traits	-0.1782	0.0288	-6.1949	5.8336e-10	0.2313	0.0076	1.0785	0.0182	-0.058	0.0064
Walking	Anthropometric	Trunk fat percentage	ukbb	European	SNPs from the MHC (chr6 26M~34M) region was removed for this traits	-0.2169	0.0282	-7.6916	1.4529e-14	0.2066	0.0068	1.0841	0.0177	-0.0621	0.0063
Walking	Anthropometric	Waist circumference	ukbb	European	SNPs from the MHC (chr6 26M~34M) region was removed for this traits	-0.1762	0.0302	-5.8438	5.1028e-09	0.2005	0.0071	1.0611	0.0165	-0.0593	0.006
Walking	Anthropometric	Whole body fat mass	ukbb	European	SNPs from the MHC (chr6 26M~34M) region was removed for this traits	-0.1734	0.0304	-5.7096	1.1323e-08	0.2346	0.0077	1.0737	0.0177	-0.0588	0.0065
Walking	Blood pressure	Diastolic blood pressure_ automated reading	ukbb	European	SNPs from the MHC (chr6 26M~34M) region was removed for this traits	-0.1992	0.0419	-4.7536	1.998e-06	0.136	0.0058	1.0657	0.0156	-0.0018	0.007
Walking	Cardiovascular disease	Illnesses of mother: Heart disease	ukbb	European	SNPs from the MHC (chr6 26M~34M) region was removed for this traits	-0.2498	0.0557	-4.4843	7.3151e-06	0.0157	0.0019	1.0109	0.0068	0.0021	0.0048
Walking	Cardiovascular disease	Medication for cholesterol_ blood pressure_ diabetes_ or take exogenous hormones: Cholesterol lowering medication	ukbb	European	SNPs from the MHC (chr6 26M~34M) region was removed for this traits	-0.2618	0.0534	-4.9025	9.4627e-07	0.0508	0.0056	1.0248	0.0138	-0.0163	0.0053
Walking	Cardiovascular disease	Vascular/heart problems diagnosed by doctor: None of the above	ukbb	European	SNPs from the MHC (chr6 26M~34M) region was removed for this traits	0.1852	0.0392	4.7202	2.3559e-06	0.1132	0.0047	1.0601	0.0157	0.0194	0.0068
Walking	Cognitive health	Number of incorrect matches in round	ukbb	European	SNPs from the MHC (chr6 26M~34M) region was removed for this traits	0.1939	0.0411	4.7171	2.3922e-06	0.0546	0.0027	1.0042	0.009	0.0227	0.0053
Walking	Diabetes	Diabetes diagnosed by doctor	ukbb	European	SNPs from the MHC (chr6 26M~34M) region was removed for this traits	-0.2173	0.0402	-5.4071	6.4056e-08	0.0438	0.0028	1.0396	0.0106	-0.0174	0.0049
Walking	Diabetes	Non-cancer illness code_ self-reported: diabetes	ukbb	European	SNPs from the MHC (chr6 26M~34M) region was removed for this traits	-0.2359	0.0425	-5.5571	2.7431e-08	0.0358	0.0026	1.0379	0.0104	-0.0151	0.0051
Walking	Diet	Mineral and other dietary supplements: None of the above	ukbb	European	SNPs from the MHC (chr6 26M~34M) region was removed for this traits	-0.223	0.0497	-4.4918	7.0631e-06	0.0301	0.002	1.0093	0.0068	-0.0125	0.0051
Walking	Exercise and Work	Frequency of other exercises in last 4 weeks	ukbb	European	SNPs from the MHC (chr6 26M~34M) region was removed for this traits	0.3547	0.0804	4.4096	1.0357e-05	0.021	0.0033	0.9986	0.0065	0.0133	0.005
Walking	Exercise and Work	Frequency of stair climbing in last 4 weeks	ukbb	European	SNPs from the MHC (chr6 26M~34M) region was removed for this traits	0.4162	0.0489	8.5064	1.7941e-17	0.035	0.0021	1.0172	0.0077	0.0247	0.0054
Walking	Exercise and Work	Frequency of walking for pleasure in last 4 weeks	ukbb	European	SNPs from the MHC (chr6 26M~34M) region was removed for this traits	0.4038	0.0589	6.8577	6.9995e-12	0.0345	0.0026	1.0072	0.0077	0.0308	0.0056
Walking	Exercise and Work	No-wear time bias adjusted acceleration standard deviation	ukbb	European	SNPs from the MHC (chr6 26M~34M) region was removed for this traits	0.4001	0.0521	7.6729	1.6809e-14	0.0893	0.0079	1.0012	0.0075	0.2228	0.0049
Walking	Exercise and Work	Number of days/week of moderate physical activity 10+ minutes	ukbb	European	SNPs from the MHC (chr6 26M~34M) region was removed for this traits	0.3858	0.0496	7.7797	7.2688e-15	0.0419	0.0026	1.0125	0.008	0.0541	0.0054
Walking	Exercise and Work	Number of days/week of vigorous physical activity 10+ minutes	ukbb	European	SNPs from the MHC (chr6 26M~34M) region was removed for this traits	0.4297	0.0473	9.0949	9.4665e-20	0.0379	0.0024	1.0155	0.0082	0.0446	0.0057
Walking	Exercise and Work	Number of days/week walked 10+ minutes	ukbb	European	SNPs from the MHC (chr6 26M~34M) region was removed for this traits	0.4187	0.0496	8.4459	3.0183e-17	0.0422	0.0022	1.01	0.0074	0.0666	0.0056
Walking	Exercise and Work	Time spent using computer	ukbb	European	SNPs from the MHC (chr6 26M~34M) region was removed for this traits	-0.2609	0.0375	-6.9634	3.3209e-12	0.0962	0.0042	1.0444	0.0093	-0.0196	0.0061
Walking	Exercise and Work	Time spent watching television (TV)	ukbb	European	SNPs from the MHC (chr6 26M~34M) region was removed for this traits	-0.2714	0.0364	-7.4575	8.8202e-14	0.0993	0.004	1.0561	0.0108	-0.0553	0.0065
Walking	Exercise and Work	Types of physical activity in last 4 weeks: Heavy DIY (eg: weeding_ lawn mowing_ carpentry_ digging)	ukbb	European	SNPs from the MHC (chr6 26M~34M) region was removed for this traits	0.2583	0.0524	4.9283	8.2935e-07	0.0342	0.002	1.0062	0.0073	0.0298	0.0056
Walking	Exercise and Work	Types of physical activity in last 4 weeks: None of the above	ukbb	European	SNPs from the MHC (chr6 26M~34M) region was removed for this traits	-0.4133	0.063	-6.5608	5.3529e-11	0.0242	0.0018	1.0167	0.0072	-0.0323	0.0052
Walking	Exercise and Work	Types of physical activity in last 4 weeks: Other exercises (eg: swimming_ cycling_ keep fit_ bowling)	ukbb	European	SNPs from the MHC (chr6 26M~34M) region was removed for this traits	0.3356	0.0425	7.8911	2.9958e-15	0.0466	0.0024	1.0127	0.0083	0.037	0.0055
Walking	Exercise and Work	Types of physical activity in last 4 weeks: Strenuous sports	ukbb	European	SNPs from the MHC (chr6 26M~34M) region was removed for this traits	0.3211	0.0612	5.246	1.5547e-07	0.0221	0.0017	1.0103	0.007	0.0256	0.0056
Walking	Exercise and Work	Types of physical activity in last 4 weeks: Walking for pleasure (not as a means of transport)	ukbb	European	SNPs from the MHC (chr6 26M~34M) region was removed for this traits	0.3412	0.0482	7.0817	1.4243e-12	0.0373	0.002	1.0405	0.0073	0.0453	0.0053
Walking	Exercise and Work	Types of transport used (excluding work): Cycle	ukbb	European	SNPs from the MHC (chr6 26M~34M) region was removed for this traits	0.316	0.052	6.0822	1.1852e-09	0.0247	0.0018	1.0257	0.0069	0.0249	0.0049
Walking	Exercise and Work	Usual walking pace	ukbb	European	SNPs from the MHC (chr6 26M~34M) region was removed for this traits	0.17	0.0379	4.4853	7.2817e-06	0.0783	0.0028	1.0268	0.0097	0.0473	0.0054
Walking	Physical	Long-standing illness_ disability or infirmity	ukbb	European	SNPs from the MHC (chr6 26M~34M) region was removed for this traits	-0.2078	0.0409	-5.0773	3.8286e-07	0.05	0.0024	1.0273	0.0086	-0.0407	0.0055
Walking	Physical	Number of self-reported non-cancer illnesses	ukbb	European	SNPs from the MHC (chr6 26M~34M) region was removed for this traits	-0.2259	0.0376	-6.0029	1.9379e-09	0.0612	0.0026	1.027	0.0101	-0.0306	0.0055
Walking	Physical	Number of treatments/medications taken	ukbb	European	SNPs from the MHC (chr6 26M~34M) region was removed for this traits	-0.1926	0.0402	-4.7914	1.6558e-06	0.0605	0.0026	1.0322	0.009	-0.0264	0.0057
Walking	Physical	Pulse rate_ automated reading	ukbb	European	SNPs from the MHC (chr6 26M~34M) region was removed for this traits	-0.1723	0.031	-5.5572	2.7421e-08	0.1542	0.0106	1.0472	0.0282	-0.0206	0.0069
Walking	Physical	Sodium in urine	ukbb	European	SNPs from the MHC (chr6 26M~34M) region was removed for this traits	-0.1923	0.0414	-4.6495	3.3272e-06	0.0714	0.0031	1.0285	0.0097	0.0041	0.0061
Walking	Physical	Taking other prescription medications	ukbb	European	SNPs from the MHC (chr6 26M~34M) region was removed for this traits	-0.2123	0.0427	-4.9701	6.6926e-07	0.0433	0.0023	1.0162	0.0084	-0.0277	0.0057
Walking	Renal	Creatinine (enzymatic) in urine	ukbb	European	SNPs from the MHC (chr6 26M~34M) region was removed for this traits	-0.2899	0.0421	-6.8895	5.5975e-12	0.0661	0.0029	1.0188	0.0088	-0.0197	0.0057
Walking	Sleep	Morning/evening person (chronotype)	ukbb	European	SNPs from the MHC (chr6 26M~34M) region was removed for this traits	-0.2102	0.0375	-5.6085	2.0409e-08	0.1162	0.0042	1.0406	0.0112	-0.0329	0.0059
Moderate intensity activity	Anthropometric	Arm fat mass (left)	ukbb	European	SNPs from the MHC (chr6 26M~34M) region was removed for this traits	-0.4248	0.0383	-11.0928	1.3594e-28	0.2319	0.0079	1.0666	0.0172	-0.0724	0.0072
Moderate intensity activity	Anthropometric	Arm fat mass (right)	ukbb	European	SNPs from the MHC (chr6 26M~34M) region was removed for this traits	-0.4216	0.0381	-11.0743	1.6712e-28	0.2312	0.0079	1.0701	0.0173	-0.0731	0.0071
Moderate intensity activity	Anthropometric	Arm fat percentage (left)	ukbb	European	SNPs from the MHC (chr6 26M~34M) region was removed for this traits	-0.4134	0.0391	-10.5853	3.4879e-26	0.2195	0.0071	1.073	0.0177	-0.0685	0.0072
Moderate intensity activity	Anthropometric	Arm fat percentage (right)	ukbb	European	SNPs from the MHC (chr6 26M~34M) region was removed for this traits	-0.4076	0.0395	-10.3317	5.0668e-25	0.2159	0.0069	1.0783	0.0175	-0.0701	0.0072
Moderate intensity activity	Anthropometric	Arm fat-free mass (left)	ukbb	European	SNPs from the MHC (chr6 26M~34M) region was removed for this traits	-0.2684	0.0354	-7.5847	3.3314e-14	0.265	0.0106	1.1102	0.0257	-0.0456	0.0066
Moderate intensity activity	Anthropometric	Arm fat-free mass (right)	ukbb	European	SNPs from the MHC (chr6 26M~34M) region was removed for this traits	-0.2488	0.0348	-7.1459	8.9422e-13	0.266	0.0108	1.1038	0.0269	-0.0398	0.0065
Moderate intensity activity	Anthropometric	Arm predicted mass (left)	ukbb	European	SNPs from the MHC (chr6 26M~34M) region was removed for this traits	-0.2684	0.0351	-7.6472	2.0543e-14	0.2642	0.0106	1.1124	0.0261	-0.046	0.0065
Moderate intensity activity	Anthropometric	Arm predicted mass (right)	ukbb	European	SNPs from the MHC (chr6 26M~34M) region was removed for this traits	-0.2524	0.0348	-7.2511	4.1344e-13	0.2647	0.0108	1.1058	0.0269	-0.0395	0.0065
Moderate intensity activity	Anthropometric	Basal metabolic rate	ukbb	European	SNPs from the MHC (chr6 26M~34M) region was removed for this traits	-0.2891	0.0349	-8.273	1.3066e-16	0.2844	0.0113	1.1165	0.0273	-0.0529	0.007
Moderate intensity activity	Anthropometric	Body fat	26833246	Mixed	Caution: using this data may yield less robust results due to minor departure of the LD structure; SNPs from the MHC (chr6 26M~34M) region was removed for this traits	-0.4326	0.0743	-5.8237	5.7569e-09	0.1079	0.0084	0.9033	0.0065	0.0021	0.0048
Moderate intensity activity	Anthropometric	Body fat percentage	ukbb	European	SNPs from the MHC (chr6 26M~34M) region was removed for this traits	-0.4425	0.0404	-10.9469	6.8791e-28	0.2167	0.0068	1.0829	0.0175	-0.0677	0.0072
Moderate intensity activity	Anthropometric	Body mass index	20935630	European	SNPs from the MHC (chr6 26M~34M) region was removed for this traits	-0.233	0.0532	-4.3794	1.1901e-05	0.1907	0.0095	1.0086	0.0106	0.0008	0.0063
Moderate intensity activity	Anthropometric	Body mass index (BMI)	ukbb	European	SNPs from the MHC (chr6 26M~34M) region was removed for this traits	-0.3451	0.0368	-9.3701	7.2436e-21	0.2476	0.0083	1.0726	0.0182	-0.06	0.007
Moderate intensity activity	Anthropometric	Hip circumference	25673412	European	SNPs from the MHC (chr6 26M~34M) region was removed for this traits	-0.3632	0.0515	-7.0498	1.7919e-12	0.1276	0.0058	0.8601	0.0081	0.0028	0.0054
Moderate intensity activity	Anthropometric	Hip circumference	ukbb	European	SNPs from the MHC (chr6 26M~34M) region was removed for this traits	-0.3858	0.0364	-10.6084	2.7241e-26	0.2176	0.0083	1.0801	0.0188	-0.0661	0.007
Moderate intensity activity	Anthropometric	Leg fat mass (left)	ukbb	European	SNPs from the MHC (chr6 26M~34M) region was removed for this traits	-0.4124	0.0379	-10.8745	1.5254e-27	0.2317	0.0077	1.0706	0.0172	-0.0647	0.007
Moderate intensity activity	Anthropometric	Leg fat mass (right)	ukbb	European	SNPs from the MHC (chr6 26M~34M) region was removed for this traits	-0.4102	0.0378	-10.8491	2.015e-27	0.2307	0.0076	1.0701	0.0173	-0.064	0.0071
Moderate intensity activity	Anthropometric	Leg fat percentage (left)	ukbb	European	SNPs from the MHC (chr6 26M~34M) region was removed for this traits	-0.3853	0.0396	-9.7342	2.1557e-22	0.2081	0.0061	1.0841	0.0163	-0.0562	0.0068
Moderate intensity activity	Anthropometric	Leg fat percentage (right)	ukbb	European	SNPs from the MHC (chr6 26M~34M) region was removed for this traits	-0.382	0.0398	-9.5995	8.0318e-22	0.2081	0.0063	1.0814	0.0167	-0.0556	0.007
Moderate intensity activity	Anthropometric	Leg fat-free mass (left)	ukbb	European	SNPs from the MHC (chr6 26M~34M) region was removed for this traits	-0.298	0.0357	-8.3456	7.0861e-17	0.2666	0.0105	1.1059	0.0251	-0.0505	0.0071
Moderate intensity activity	Anthropometric	Leg fat-free mass (right)	ukbb	European	SNPs from the MHC (chr6 26M~34M) region was removed for this traits	-0.2774	0.036	-7.7076	1.2817e-14	0.2644	0.0105	1.1132	0.0257	-0.0487	0.0071
Moderate intensity activity	Anthropometric	Leg predicted mass (left)	ukbb	European	SNPs from the MHC (chr6 26M~34M) region was removed for this traits	-0.2967	0.0358	-8.2853	1.1778e-16	0.2663	0.0105	1.1056	0.0249	-0.0504	0.0071
Moderate intensity activity	Anthropometric	Leg predicted mass (right)	ukbb	European	SNPs from the MHC (chr6 26M~34M) region was removed for this traits	-0.2768	0.0359	-7.7086	1.2725e-14	0.2641	0.0105	1.1128	0.0257	-0.0489	0.007
Moderate intensity activity	Anthropometric	Obesity class 1	23563607	European	SNPs from the MHC (chr6 26M~34M) region was removed for this traits	-0.2621	0.0577	-4.543	5.5463e-06	0.2179	0.0118	1.0168	0.0111	0.0019	0.0065
Moderate intensity activity	Anthropometric	Overweight	23563607	European	SNPs from the MHC (chr6 26M~34M) region was removed for this traits	-0.2652	0.0579	-4.5843	4.5545e-06	0.1099	0.0065	1.0234	0.0096	5.7652e-05	0.0063
Moderate intensity activity	Anthropometric	Trunk fat mass	ukbb	European	SNPs from the MHC (chr6 26M~34M) region was removed for this traits	-0.4622	0.039	-11.8626	1.852e-32	0.2313	0.0076	1.0785	0.0182	-0.0744	0.0073
Moderate intensity activity	Anthropometric	Trunk fat percentage	ukbb	European	SNPs from the MHC (chr6 26M~34M) region was removed for this traits	-0.4627	0.0407	-11.3586	6.7251e-30	0.2066	0.0068	1.0841	0.0177	-0.0693	0.0073
Moderate intensity activity	Anthropometric	Trunk fat-free mass	ukbb	European	SNPs from the MHC (chr6 26M~34M) region was removed for this traits	-0.1997	0.0345	-5.79	7.038e-09	0.2866	0.0125	1.1379	0.0312	-0.0393	0.0068
Moderate intensity activity	Anthropometric	Trunk predicted mass	ukbb	European	SNPs from the MHC (chr6 26M~34M) region was removed for this traits	-0.199	0.0344	-5.7774	7.5863e-09	0.285	0.0125	1.1372	0.031	-0.0392	0.0068
Moderate intensity activity	Anthropometric	Waist circumference	25673412	European	SNPs from the MHC (chr6 26M~34M) region was removed for this traits	-0.3618	0.0539	-6.7087	1.9641e-11	0.1216	0.0052	0.8441	0.0079	-0.0002	0.0052
Moderate intensity activity	Anthropometric	Waist circumference	ukbb	European	SNPs from the MHC (chr6 26M~34M) region was removed for this traits	-0.393	0.0396	-9.9249	3.2428e-23	0.2005	0.0071	1.0611	0.0165	-0.0684	0.0067
Moderate intensity activity	Anthropometric	Weight	ukbb	European	SNPs from the MHC (chr6 26M~34M) region was removed for this traits	-0.3916	0.036	-10.877	1.484e-27	0.2652	0.0095	1.0855	0.0216	-0.0699	0.007
Moderate intensity activity	Anthropometric	Whole body fat mass	ukbb	European	SNPs from the MHC (chr6 26M~34M) region was removed for this traits	-0.4429	0.0381	-11.6119	3.5842e-31	0.2346	0.0077	1.0737	0.0177	-0.0739	0.0071
Moderate intensity activity	Anthropometric	Whole body fat-free mass	ukbb	European	SNPs from the MHC (chr6 26M~34M) region was removed for this traits	-0.2424	0.0349	-6.9523	3.5938e-12	0.289	0.012	1.13	0.0295	-0.0451	0.0069
Moderate intensity activity	Anthropometric	Whole body water mass	ukbb	European	SNPs from the MHC (chr6 26M~34M) region was removed for this traits	-0.2422	0.0348	-6.9508	3.6323e-12	0.289	0.012	1.1293	0.0292	-0.0451	0.0069
Moderate intensity activity	Blood pressure	Diastolic blood pressure_ automated reading	ukbb	European	SNPs from the MHC (chr6 26M~34M) region was removed for this traits	-0.2072	0.0441	-4.6973	2.6363e-06	0.136	0.0058	1.0657	0.0156	-0.0162	0.0064
Moderate intensity activity	Cardiovascular disease	Medication for cholesterol_ blood pressure_ diabetes_ or take exogenous hormones: Cholesterol lowering medication	ukbb	European	SNPs from the MHC (chr6 26M~34M) region was removed for this traits	-0.31	0.0688	-4.5054	6.6256e-06	0.0508	0.0056	1.0248	0.0138	-0.0041	0.0054
Moderate intensity activity	Cardiovascular disease	Vascular/heart problems diagnosed by doctor: None of the above	ukbb	European	SNPs from the MHC (chr6 26M~34M) region was removed for this traits	0.1983	0.0439	4.5196	6.1963e-06	0.1132	0.0047	1.0601	0.0157	0.0135	0.0062
Moderate intensity activity	Cognitive health	Number of incorrect matches in round	ukbb	European	SNPs from the MHC (chr6 26M~34M) region was removed for this traits	0.226	0.0515	4.3883	1.1424e-05	0.0546	0.0027	1.0042	0.009	0.0156	0.0053
Moderate intensity activity	Diabetes	Diabetes diagnosed by doctor	ukbb	European	SNPs from the MHC (chr6 26M~34M) region was removed for this traits	-0.3433	0.0595	-5.7746	7.7127e-09	0.0438	0.0028	1.0396	0.0106	-0.0064	0.0054
Moderate intensity activity	Diabetes	Non-cancer illness code_ self-reported: diabetes	ukbb	European	SNPs from the MHC (chr6 26M~34M) region was removed for this traits	-0.3376	0.0642	-5.2588	1.4496e-07	0.0358	0.0026	1.0379	0.0104	-0.005	0.0054
Moderate intensity activity	Diet	Mineral and other dietary supplements: Fish oil (including cod liver oil)	ukbb	European	SNPs from the MHC (chr6 26M~34M) region was removed for this traits	0.4414	0.0677	6.5185	7.0999e-11	0.027	0.0019	1.0057	0.007	0.0079	0.0047
Moderate intensity activity	Diet	Mineral and other dietary supplements: None of the above	ukbb	European	SNPs from the MHC (chr6 26M~34M) region was removed for this traits	-0.3861	0.0681	-5.666	1.4614e-08	0.0301	0.002	1.0093	0.0068	-0.0146	0.0052
Moderate intensity activity	Exercise and Work	Frequency of stair climbing in last 4 weeks	ukbb	European	SNPs from the MHC (chr6 26M~34M) region was removed for this traits	0.3058	0.0672	4.5527	5.297e-06	0.035	0.0021	1.0172	0.0077	0.0191	0.006
Moderate intensity activity	Exercise and Work	No-wear time bias adjusted acceleration standard deviation	ukbb	European	SNPs from the MHC (chr6 26M~34M) region was removed for this traits	0.6446	0.0592	10.8848	1.3619e-27	0.0893	0.0079	1.0012	0.0075	0.2458	0.0054
Moderate intensity activity	Exercise and Work	Number of days/week of moderate physical activity 10+ minutes	ukbb	European	SNPs from the MHC (chr6 26M~34M) region was removed for this traits	0.3563	0.0575	6.1978	5.7255e-10	0.0419	0.0026	1.0125	0.008	0.0428	0.0053
Moderate intensity activity	Exercise and Work	Number of days/week of vigorous physical activity 10+ minutes	ukbb	European	SNPs from the MHC (chr6 26M~34M) region was removed for this traits	0.4324	0.0553	7.8168	5.4178e-15	0.0379	0.0024	1.0155	0.0082	0.0386	0.0046
Moderate intensity activity	Exercise and Work	Time spent using computer	ukbb	European	SNPs from the MHC (chr6 26M~34M) region was removed for this traits	-0.2188	0.0481	-4.5496	5.3743e-06	0.0962	0.0042	1.0444	0.0093	-0.0329	0.0057
Moderate intensity activity	Exercise and Work	Time spent watching television (TV)	ukbb	European	SNPs from the MHC (chr6 26M~34M) region was removed for this traits	-0.2983	0.0468	-6.3702	1.8883e-10	0.0993	0.004	1.0561	0.0108	-0.0272	0.0064
Moderate intensity activity	Exercise and Work	Types of physical activity in last 4 weeks: Heavy DIY (eg: weeding_ lawn mowing_ carpentry_ digging)	ukbb	European	SNPs from the MHC (chr6 26M~34M) region was removed for this traits	0.3669	0.059	6.2225	4.8933e-10	0.0342	0.002	1.0062	0.0073	0.0207	0.0053
Moderate intensity activity	Exercise and Work	Types of physical activity in last 4 weeks: Light DIY (eg: pruning_ watering the lawn)	ukbb	European	SNPs from the MHC (chr6 26M~34M) region was removed for this traits	0.2829	0.0587	4.8213	1.4265e-06	0.0389	0.0022	1.0058	0.0081	0.0071	0.0048
Moderate intensity activity	Exercise and Work	Types of physical activity in last 4 weeks: None of the above	ukbb	European	SNPs from the MHC (chr6 26M~34M) region was removed for this traits	-0.3578	0.0619	-5.784	7.2935e-09	0.0242	0.0018	1.0167	0.0072	-0.0032	0.0051
Moderate intensity activity	Exercise and Work	Types of physical activity in last 4 weeks: Other exercises (eg: swimming_ cycling_ keep fit_ bowling)	ukbb	European	SNPs from the MHC (chr6 26M~34M) region was removed for this traits	0.3406	0.0587	5.8023	6.5401e-09	0.0466	0.0024	1.0127	0.0083	0.0161	0.0057
Moderate intensity activity	Exercise and Work	Types of physical activity in last 4 weeks: Strenuous sports	ukbb	European	SNPs from the MHC (chr6 26M~34M) region was removed for this traits	0.4321	0.0745	5.7992	6.664e-09	0.0221	0.0017	1.0103	0.007	0.0163	0.0048
Moderate intensity activity	Exercise and Work	Types of transport used (excluding work): Cycle	ukbb	European	SNPs from the MHC (chr6 26M~34M) region was removed for this traits	0.5235	0.073	7.1749	7.2382e-13	0.0247	0.0018	1.0257	0.0069	0.0276	0.0054
Moderate intensity activity	Exercise and Work	Usual walking pace	ukbb	European	SNPs from the MHC (chr6 26M~34M) region was removed for this traits	0.3238	0.0506	6.3944	1.6117e-10	0.0783	0.0028	1.0268	0.0097	0.0245	0.0055
Moderate intensity activity	Family history	Illnesses of siblings: None of the above (group 1)	ukbb	European	SNPs from the MHC (chr6 26M~34M) region was removed for this traits	0.274	0.059	4.6462	3.3814e-06	0.0363	0.0026	1.0139	0.0078	0.0029	0.0049
Moderate intensity activity	Physical	Height_2010	20881960	European	SNPs from the MHC (chr6 26M~34M) region was removed for this traits	-0.1982	0.0404	-4.9076	9.2215e-07	0.2861	0.0167	1.0172	0.019	0.0059	0.0058
Moderate intensity activity	Physical	Long-standing illness_ disability or infirmity	ukbb	European	SNPs from the MHC (chr6 26M~34M) region was removed for this traits	-0.253	0.0531	-4.76	1.9359e-06	0.05	0.0024	1.0273	0.0086	-0.0201	0.0054
Moderate intensity activity	Physical	Overall health rating	ukbb	European	SNPs from the MHC (chr6 26M~34M) region was removed for this traits	-0.2884	0.0444	-6.4964	8.2282e-11	0.0995	0.0032	1.0627	0.0107	-0.0228	0.0057
Moderate intensity activity	Physical	Sitting height	ukbb	European	SNPs from the MHC (chr6 26M~34M) region was removed for this traits	-0.1739	0.0355	-4.9031	9.4338e-07	0.3214	0.0181	1.1373	0.0421	-0.0403	0.0078
Moderate intensity activity	Renal	Creatinine (enzymatic) in urine	ukbb	European	SNPs from the MHC (chr6 26M~34M) region was removed for this traits	-0.2663	0.05	-5.323	1.0205e-07	0.0661	0.0029	1.0188	0.0088	-0.043	0.0059
Moderate intensity activity	Sleep	Insomnia	27992416	European	SNPs from the MHC (chr6 26M~34M) region was removed for this traits	-0.3439	0.0682	-5.0418	4.6121e-07	0.1324	0.0115	1.0034	0.008	0.0102	0.0048
Moderate intensity activity	Sleep	Sleeplessness / insomnia	ukbb	European	SNPs from the MHC (chr6 26M~34M) region was removed for this traits	-0.2106	0.0464	-4.5362	5.7277e-06	0.0624	0.0027	1.0181	0.0085	0.0045	0.0055
