# Supplementary material for: GWAS identifies 14 loci for device-measured physical activity and sleep duration
Source: Nat Commun. 2018 Dec 10;9:5257. doi: 10.1038/s41467-018-07743-4 (PMC6288145; doi:10.1038/s41467-018-07743-4)
Supplement: Supplementary file 9 — Supplementa﻿r﻿y Data 6 [file 41467_2018_7743_MOESM9_ESM.xlsx]

## Sheet: Sheet1
Supplementary Data 6 | PheWAS results at P<1.25e-6 for genome-wide significant accelerometer measured physical activity and sleep duration loci in 91,105 UK Biobank participants.
Accelerometer (acc) trait	Locus	RSID	Acc Beta	Category	Phenotype	P-value	Beta	Effects in same direction
Overall activity	1	rs564819152	0.028		<Variant not yet available in PheWAS software>			0
Overall activity	8	rs2696625	-0.037		<Variant not yet available in PheWAS software>			0
Overall activity	9	rs59499656	-0.028	Physical	Arm fat mass (left)	6e-13	-0.018	1
Overall activity	9	rs59499656	-0.028	Physical	Arm fat mass (right)	7.5e-12	-0.017	1
Overall activity	9	rs59499656	-0.028	Physical	Arm fat percentage (left)	8.7e-14	-0.014	1
Overall activity	9	rs59499656	-0.028	Physical	Arm fat percentage (right)	2e-12	-0.014	1
Overall activity	9	rs59499656	-0.028	Physical	Body fat percentage	5.9e-14	-0.015	1
Overall activity	9	rs59499656	-0.028	Physical	Body mass index (BMI)	5.9e-08	-0.014	1
Overall activity	9	rs59499656	-0.028	Physical	Hip circumference	9.3e-08	-0.014	1
Overall activity	9	rs59499656	-0.028	Physical	Leg fat mass (left)	4.6e-10	-0.013	1
Overall activity	9	rs59499656	-0.028	Physical	Leg fat mass (right)	5.1e-11	-0.013	1
Overall activity	9	rs59499656	-0.028	Physical	Leg fat percentage (left)	3e-09	-0.0095	1
Overall activity	9	rs59499656	-0.028	Physical	Leg fat percentage (right)	8.6e-11	-0.011	1
Overall activity	9	rs59499656	-0.028	Physical	Trunk fat mass	1.1e-14	-0.02	1
Overall activity	9	rs59499656	-0.028	Physical	Trunk fat percentage	5.5e-15	-0.018	1
Overall activity	9	rs59499656	-0.028	Physical	Waist circumference	8.4e-10	-0.014	1
Overall activity	9	rs59499656	-0.028	Physical	Weight	2.4e-09	-0.013	1
Overall activity	9	rs59499656	-0.028	Physical	Whole body fat mass	6e-13	-0.018	1
Sleep duration	2	rs2416963	0.03	Exercise and Work	Daytime dozing / sleeping (narcolepsy)	9.2e-08	-0.0065	0
Sleep duration	2	rs2416963	0.03	Physical	Pulse rate, automated reading	7.3e-19	-0.023	0
Sleep duration	2	rs2416963	0.03	Physical	Sitting height	8.6e-07	-0.0094	0
Sleep duration	2	rs2416963	0.03	Physical	Standing height	3.6e-08	-0.0097	0
Sleep duration	2	rs2416963	0.03	Smoking	Current tobacco smoking	5.2e-07	0.0067	1
Sleep duration	2	rs2416963	0.03	Smoking	Smoking status: Current	6.8e-07	0.0037	1
Sleep duration	3	rs2006810	-0.028	Mental health	Irritability	4.1e-07	-0.0058	1
Sleep duration	8	rs7502280	0.051	Brain Imaging	dMRI TBSS OD Posterior thalamic radiation L	4e-08	-0.15	0
Sleep duration	8	rs7502280	0.051	Brain Imaging	SWI T2star left plus right putamen	9e-08	-0.27	0
Sleep duration	8	rs7502280	0.051	Brain Imaging	SWI T2star left putamen	1.3e-07	-0.14	0
Sleep duration	8	rs7502280	0.051	Brain Imaging	dMRI TBSS L1 Superior longitudinal fasciculus R	1.4e-07	0.13	1
Sleep duration	8	rs7502280	0.051	Brain Imaging	dMRI TBSS OD Superior longitudinal fasciculus R	5.2e-07	-0.13	0
Sleep duration	8	rs7502280	0.051	Brain Imaging	dMRI ProbtrackX L1 slf r	7e-07	0.11	1
Sleep duration	8	rs7502280	0.051	Brain Imaging	dMRI TBSS OD Posterior thalamic radiation R	1.1e-06	-0.13	0
Sleep duration	10	rs62158170	-0.051	Exercise and Work	Sleep duration	1.9e-38	0.03	0
Sleep duration	10	rs62158170	-0.051	Exercise and Work	Sleeplessness / insomnia	1.7e-09	-0.013	1
Sleep duration	10	rs62158170	-0.051	Brain Imaging	NETMAT amplitudes (100) 30	1.5e-09	-0.11	1
Sleep duration	10	rs62158170	-0.051	Brain Imaging	NETMAT amplitudes (25) 10	2.5e-07	-0.095	1
Sleep duration	10	rs62158170	-0.051	Brain Imaging	NETMAT amplitudes (25) 12	1.7e-14	-0.14	1
Sleep duration	10	rs62158170	-0.051	Brain Imaging	NETMAT edge ICA 1	3.2e-11	-0.13	1
Sleep duration	11	rs113851554	0.09	Exercise and Work	Morning/evening person (chronotype)	2.2e-08	0.03	1
Sleep duration	11	rs113851554	0.09	Exercise and Work	Sleeplessness / insomnia	1.2e-34	0.048	1
Sleep duration	11	rs113851554	0.09	Treatment/medication	Treatment/medication code: mirapexin 0.088mg tablet	2.9e-07	0.00046	1
Sleep duration	12	rs72828533	0.043	Physical	Trunk predicted mass	8e-18	0.017	1
Sleep duration	12	rs72828533	0.043	Physical	Trunk fat-free mass	9.7e-18	0.017	1
Sleep duration	12	rs72828533	0.043	Physical	Arm predicted mass (left)	3.2e-15	0.016	1
Sleep duration	12	rs72828533	0.043	Physical	Whole body fat-free mass	6.3e-15	0.016	1
Sleep duration	12	rs72828533	0.043	Physical	Whole body water mass	7.3e-15	0.016	1
Sleep duration	12	rs72828533	0.043	Physical	Arm fat-free mass (left)	1.2e-14	0.015	1
Sleep duration	12	rs72828533	0.043	Physical	Arm predicted mass (right)	1.5e-14	0.015	1
Sleep duration	12	rs72828533	0.043	Physical	Arm fat-free mass (right)	4.3e-14	0.015	1
Sleep duration	12	rs72828533	0.043	Physical	Basal metabolic rate	1.9e-13	0.015	1
Sleep duration	12	rs72828533	0.043	Early life	Qualifications: College or University degree	6.2e-12	0.01	1
Sleep duration	12	rs72828533	0.043	Exercise and Work	Drive faster than motorway speed limit	9e-12	0.018	1
Sleep duration	12	rs72828533	0.043	Physical	Impedance of arm (left)	2.5e-10	-0.014	0
Sleep duration	12	rs72828533	0.043	Physical	Impedance of arm (right)	4.2e-10	-0.014	0
Sleep duration	12	rs72828533	0.043	Physical	Impedance of whole body	8.7e-10	-0.015	0
Sleep duration	12	rs72828533	0.043	Physical	Leg predicted mass (right)	1.2e-09	0.013	1
Sleep duration	12	rs72828533	0.043	Physical	Leg fat-free mass (right)	1.5e-09	0.013	1
Sleep duration	12	rs72828533	0.043	Physical	Leg predicted mass (left)	1.7e-09	0.012	1
Sleep duration	12	rs72828533	0.043	Physical	Leg fat-free mass (left)	1.8e-09	0.013	1
Sleep duration	12	rs72828533	0.043	Exercise and Work	Time spent using computer	8.6e-09	0.016	1
Sleep duration	12	rs72828533	0.043	Physical	Standing height	1.1e-07	0.012	1
Sleep duration	12	rs72828533	0.043	Physical	Weight	1.2e-07	0.015	1
Sleep duration	12	rs72828533	0.043	Early life	Qualifications: None of the above	1.7e-07	-0.0063	0
Sleep duration	12	rs72828533	0.043	Physical	Number of incorrect matches in round	3e-07	-0.016	0
Sleep duration	13	rs2303100	-0.03	Exercise and Work	Getting up in morning	3.6e-07	-0.0095	1
Sleep duration	13	rs2303100	-0.03	Exercise and Work	Sleep duration	8.8e-10	0.012	0
Sleep duration	13	rs2303100	-0.03	Physical	Age when periods started (menarche)	4.7e-17	0.021	0
Sleep duration	13	rs2303100	-0.03	Physical	Impedance of arm (left)	8.7e-13	0.012	0
Sleep duration	13	rs2303100	-0.03	Physical	Impedance of arm (right)	2.1e-13	0.013	0
Sleep duration	13	rs2303100	-0.03	Physical	Impedance of leg (left)	3.7e-11	0.015	0
Sleep duration	13	rs2303100	-0.03	Physical	Impedance of leg (right)	4.4e-14	0.017	0
Sleep duration	13	rs2303100	-0.03	Physical	Impedance of whole body	4.3e-15	0.015	0
Sleep duration	14	rs75641275	0.002	Early life	Qualifications: College or University degree	7e-11	-0.011	0
Sleep duration	14	rs75641275	0.002	Exercise and Work	Time spent watching television (TV)	2.3e-10	0.017	1
Sleep duration	14	rs75641275	0.002	Illnesses	Overall health rating	1.1e-08	0.014	1
Sleep duration	14	rs75641275	0.002	Illnesses	Pain type(s) experienced in last month: Knee pain	1e-07	0.0076	1
Sleep duration	14	rs75641275	0.002	Illnesses	Wheeze or whistling in the chest in last year	3.3e-11	0.0094	1
Sleep duration	14	rs75641275	0.002	Physical	Arm fat mass (left)	2e-09	0.02	1
Sleep duration	14	rs75641275	0.002	Physical	Arm fat mass (right)	1.5e-09	0.02	1
Sleep duration	14	rs75641275	0.002	Physical	Arm fat percentage (left)	2e-09	0.016	1
Sleep duration	14	rs75641275	0.002	Physical	Arm fat percentage (right)	8.6e-10	0.016	1
Sleep duration	14	rs75641275	0.002	Physical	Body fat percentage	9.2e-10	0.016	1
Sleep duration	14	rs75641275	0.002	Physical	Body mass index (BMI)	1.2e-07	0.018	1
Sleep duration	14	rs75641275	0.002	Physical	Leg fat mass (left)	2.1e-09	0.016	1
Sleep duration	14	rs75641275	0.002	Physical	Leg fat mass (right)	7.5e-10	0.017	1
Sleep duration	14	rs75641275	0.002	Physical	Leg fat percentage (left)	8.2e-09	0.012	1
Sleep duration	14	rs75641275	0.002	Physical	Leg fat percentage (right)	2.4e-09	0.013	1
Sleep duration	14	rs75641275	0.002	Physical	Trunk fat mass	7.4e-09	0.02	1
Sleep duration	14	rs75641275	0.002	Physical	Trunk fat percentage	1.4e-08	0.018	1
Sleep duration	14	rs75641275	0.002	Physical	Waist circumference	1.6e-10	0.02	1
Sleep duration	14	rs75641275	0.002	Physical	Weight	9.6e-07	0.015	1
Sleep duration	14	rs75641275	0.002	Physical	Whole body fat mass	7.9e-10	0.021	1
Sedentary	4	rs26579	0.028	Alcohol	Alcohol intake frequency.	9.8e-08	0.019	1
Sedentary	4	rs26579	0.028	Alcohol	Average weekly fortified wine intake	4e-07	-0.0071	0
Sedentary	4	rs26579	0.028	Early life	Qualifications: A levels/AS levels or equivalent	2.6e-11	-0.0075	0
Sedentary	4	rs26579	0.028	Early life	Qualifications: College or University degree	1.5e-14	-0.009	0
Sedentary	4	rs26579	0.028	Early life	Qualifications: None of the above	1.8e-15	0.0076	1
Sedentary	4	rs26579	0.028	Early life	Qualifications: O levels/GCSEs or equivalent	5.3e-10	-0.0078	0
Sedentary	4	rs26579	0.028	Early life	Qualifications: Other professional qualifications eg: nursing, teaching	1.1e-08	-0.0065	0
Sedentary	4	rs26579	0.028	Exercise and Work	Job involves heavy manual or physical work	2.7e-08	0.016	1
Sedentary	4	rs26579	0.028	Exercise and Work	Job involves mainly walking or standing	7.5e-09	0.021	1
Sedentary	4	rs26579	0.028	Exercise and Work	Time spent using computer	8.6e-11	-0.014	0
Sedentary	4	rs26579	0.028	Physical	Arm fat percentage (left)	2.7e-07	-0.0097	0
Sedentary	4	rs26579	0.028	Physical	Arm fat percentage (right)	5.6e-07	-0.0095	0
Sedentary	4	rs26579	0.028	Physical	Body fat percentage	1e-06	-0.0094	0
Sedentary	4	rs26579	0.028	Physical	Trunk fat mass	9.3e-07	-0.012	0
Sedentary	4	rs26579	0.028	Physical	Trunk fat percentage	4.7e-09	-0.013	0
Sedentary	5	rs25981	0.028	Physical	Body mass index (BMI)	4.9e-07	-0.012	0
Sedentary	5	rs25981	0.028	Physical	Impedance of leg (left)	5.1e-07	0.011	1
Sedentary	5	rs25981	0.028	Physical	Impedance of whole body	1.2e-06	0.009	1
Sedentary	6	rs1858242	0.031		<No associations found>
Sedentary	7	rs34858520	0.028		<Variant not yet available in PheWAS software>
