# Supplementary material for: GWAS identifies 14 loci for device-measured physical activity and sleep duration
Source: Nat Commun. 2018 Dec 10;9:5257. doi: 10.1038/s41467-018-07743-4 (PMC6288145; doi:10.1038/s41467-018-07743-4)
Supplement: Supplementary file 10 — Supplementa﻿r﻿y Data 7 [file 41467_2018_7743_MOESM10_ESM.xlsx]

## Sheet: Sheet1
Supplementary Data 7 | Reported associations of objectively measured physical activity and sleep duration SNPs identified in 91,105 UK Biobank participants with traits in the NHGRI GWAS catalog.
Disease/Trait	PMID	First Author	Previously Reported Gene(s)	Accelerometer trait (Acc)	Acc SNP	Acc Position	Previously Identified SNPs (PIS)	PIS Position	r2	Distance between Acc and PIS (kb)	Acc Effect Allele	Acc EAF	PIS EAF	OR/β	P Value
Breast cancer	23535729	Michailidou K	DNAJC1, MLLT10	Overall activity	rs564819152	21820650	rs7072776	21744013	0.653487	76.6	A/G	0.679	0.29	1.07	4e-14
Breast cancer	25751625	Michailidou K	NR	Overall activity	rs564819152	21820650	rs7072776	21744013	0.653487	76.6	A/G	0.679	0.29	1.07	1e-14
Breast cancer	29059683	Michailidou K	DNAJC1	Overall activity	rs564819152	21820650	rs7072776	21744013	0.653487	76.6	A/G	0.679	0.29	1.05	2e-19
Ovarian cancer	23535730	Pharoah PD	NEBL, C10orf113, C10orf114, SKIDA1, DNAJC1, MLLT10	Overall activity	rs564819152	21820650	rs1243180	21626690	0.862622	194	A/G	0.679	0.31	1.1	2e-08
Ovarian cancer	23535730	Pharoah PD	NEBL, C10orf113, C10orf114, SKIDA1, DNAJC1, MLLT10	Overall activity	rs564819152	21820650	rs1243180	21626690	0.862622	194	A/G	0.679	0.31	1.11	1e-07
Epithelial ovarian cancer	25581431	Kuchenbaecker KB	MLLT10	Overall activity	rs564819152	21820650	rs1243180	21626690	0.862622	194	A/G	0.679	0.31	1.1	1e-09
Breast cancer	29059683	Michailidou K	NR	Overall activity	rs564819152	21820650	rs7098100	21545607	0.908461	275	A/G	0.679	0.3537	0.0572	1e-18
Meningioma	21804547	Dobbins SE	MLLT10	Overall activity	rs564819152	21820650	rs11012732	21541175	0.955128	279.5	A/G	0.679	0.32	1.46	2e-14
Age at voice drop	27182965	Pickrell JK	RNF144B, ID4	Sleep duration	rs72828533	19065680	rs9350100	19076186	0.874314	10.5	A/T	0.818	NR	0.036	1e-07
Cognitive function	25644384	Davies G	LOC101928519	Sleep duration	rs72828533	19065680	rs2842385	19078043	0.870659	12.4	A/T	0.818	NR	0.0311	8e-06
Menarche (age at onset)	21102462	Elks CE	OLFM2	Sleep duration	rs2303100	9968434	rs1862471	9889646	0.728578	78.8	C/T	0.447	0.47	2	2e-07
Menarche (age at onset)	27182965	Pickrell JK	OLFM2	Sleep duration	rs2303100	9968434	rs1862471	9889646	0.728578	78.8	C/T	0.447	NR		1e-06
Menarche (age at onset)	25231870	Perry JR	OLFM2, RDH8	Sleep duration	rs2303100	9968434	rs889122	9885191	0.210552	83.2	C/T	0.447	0.72	0.04	2e-13
Schizophrenia	28991256	Li Z	MIR137	Sleep duration	rs75641275	98327133	rs1198589	98084855	0.694847	242.3	A/C	0.859	NR	1.10254	1e-13
Schizophrenia	26198764	Goes FS	NR	Sleep duration	rs75641275	98327133	rs2660304	98046571	0.669453	280.6	A/C	0.859	NR	1.12	1e-17
Schizophrenia	21926974	Ripke S	MIR137	Sleep duration	rs75641275	98327133	rs1625579	98037378	0.658775	289.8	A/C	0.859	0.8	1.12	2e-11
Autism spectrum disorder, attention deficit-hyperactivity disorder, bipolar disorder, major depressive disorder, and schizophrenia (combined)	23453885	Smoller JW	DPYD, MIR137	Sleep duration	rs75641275	98327133	rs1625579	98037378	0.658775	289.8	A/C	0.859	0.801		2e-11
Autism spectrum disorder or schizophrenia	28540026	Anney RJL	DPYD-AS2, DPYD, MIR137, MIR137HG, MIR2682	Sleep duration	rs75641275	98327133	rs1782810	98036784	0.667887	290.3	A/C	0.859		1.12	1e-19
Schizophrenia	25056061	Ripke S	DPYD, MIR137	Sleep duration	rs75641275	98327133	rs1702294	98036428	0.669004	290.7	A/C	0.859	0.809	1.1274	3e-19
Intelligence (multi-trait analysis)	29326435	Hill WD	MIR137HG	Sleep duration	rs75641275	98327133	rs9324380	97995576	0.519871	331.6	A/C	0.859	NR	0.0267893	2e-09
Autism spectrum disorder or schizophrenia	28540026	Anney RJL	DPYD, MIR137, MIR137HG, MIR2682	Sleep duration	rs75641275	98327133	rs61789073	97938540	0.342447	388.6	A/C	0.859		1.12	2e-09
Educational attainment (years of education)	27225129	Okbay A	NR	Sleep duration	rs75641275	98327133	rs4378243	97930325	0.834231	396.8	A/C	0.859	0.8271	0.0179302	1e-09
