# Supplementary material for: GWAS identifies 14 loci for device-measured physical activity and sleep duration
Source: Nat Commun. 2018 Dec 10;9:5257. doi: 10.1038/s41467-018-07743-4 (PMC6288145; doi:10.1038/s41467-018-07743-4)
Supplement: Supplementary file 11 — Supplementa﻿r﻿y Data 8 [file 41467_2018_7743_MOESM11_ESM.xlsx]

## Sheet: Sheet1
Supplementary Data 8 | Mendelian Randomization analysis of accelerometer-measured physical activity and sleep duration, and their association with disease outcomes. This includes data from UK Biobank participants who were not in the accelerometer discovery dataset and other GWAS datasets available on MR-Base. SE and beta are in exposure SD units.
						Sig threshold =	0.00047619
Interpretation: As per Supplementary Note 2, we firstly seek maximum likelihood estimate p-values that pass the multiple testing threshold (highlighted in green below). For overall activity, we found preliminary indications for: body mass index, body fat %, Alzheimer's, systolic & diastolic blood pressure, and diagnosis of hypertension. For sleep duration we found a preliminary indication for: hy…
						Maximum likelihood				Weighted median				Weighted mode				MR Egger
Exposure	Outcome	Outcome units	Dataset	N SNPs		beta	SE	P Value		Beta	SE	P Value		Beta	SE	P Value		Beta	SE	P Value
Overall activity	Coronary heart disease - CARDIoGRAMplusC4D	Log odds ratio	CARDIoGRAMplusC4D	62		-0.0631969	0.0588441	0.282835		-0.109677	0.0852794	0.198412		-0.20792	0.20596	0.316714		-0.2383	0.239518	0.323772
Overall activity	Myocardial infarction - CARDIoGRAMplusC4D	Log odds ratio	CARDIoGRAMplusC4D	62		-0.0823254	0.0651402	0.206295		-0.150322	0.0979252	0.124766		-0.215647	0.220172	0.331228		-0.339012	0.272486	0.218285
Overall activity	Body fat % - GIANT	SD (%)	GIANT	38		-0.180512	0.0434843	3.3076e-05		-0.192586	0.0649847	0.003041		-0.318422	0.123741	0.0142161		0.207254	0.270645	0.4488
Overall activity	Body mass index - GIANT	SD (Kg/m2)	GIANT	34		-0.155225	0.0321996	1.43033e-06		-0.110816	0.0521755	0.0336782		-0.1281	0.188654	0.501858		0.196145	0.2476	0.434087
Overall activity	Waist-to-hip ratio - GIANT	SD	GIANT	33		-0.113714	0.0429026	0.00803697		-0.128282	0.0602004	0.0330962		-0.166252	0.138591	0.239107		-0.181573	0.240848	0.456603
Overall activity	HDL cholesterol - GLGC	SD (mg/dL)	GLGC	33		0.109799	0.038432	0.00427714		0.0960585	0.0519834	0.0646213		0.102984	0.0982089	0.30221		0.238172	0.182075	0.200459
Overall activity	Triglycerides - GLGC	SD (mg/dL)	GLGC	33		-0.0940174	0.03793	0.013186		-0.0803839	0.0521402	0.12315		-0.0809359	0.102056	0.433587		-0.112359	0.182961	0.543622
Overall activity	Alzheimer's disease - IGAP	Log odds ratio	IGAP	44		0.624235	0.153561	4.80195e-05		0.148417	0.175844	0.398655		0.219437	0.363255	0.548962		0.26734	1.65267	0.872268
Overall activity	Ischemic stroke - ISGC	Log odds ratio	ISGC	36		-0.0467818	0.128584	0.715991		-0.189404	0.180132	0.293039		-0.280581	0.438106	0.526058		-0.0330786	0.685756	0.96181
Overall activity	Angina - UKB	Log odds ratio	UKBB	68		0.00597096	0.0640314	0.925705		-0.0271252	0.0912936	0.766375		-0.0567849	0.215082	0.792579		-0.0252283	0.206768	0.90326
Overall activity	Body fat % - UKB	%	UKBB	68		-1.15272	0.109843	9.17491e-26		-0.597442	0.170607	0.000462014		-0.397171	0.482645	0.41348		-0.118222	0.646534	0.855472
Overall activity	Body mass index - UKB	Kg/m2	UKBB	68		-0.63889	0.0824854	9.5218e-15		-0.242584	0.12913	0.0602987		-0.174716	0.27685	0.53013		0.127652	0.530827	0.810706
Overall activity	Cancer - UKB	Log odds ratio	UKBB	68		-0.0322087	0.0418315	0.441322		0.0255085	0.0602954	0.672252		0.121625	0.162099	0.455693		-0.339988	0.129414	0.0106959
Overall activity	Cardiovascular disease - UKB	Log odds ratio	UKBB	68		-0.0355139	0.0417664	0.395159		0.0392909	0.0601044	0.513298		0.102991	0.153876	0.505596		0.0368516	0.127864	0.774089
Overall activity	Diabetes - UKB	Log odds ratio	UKBB	68		-0.0708797	0.0602409	0.239354		-0.00949897	0.0856343	0.911676		0.0532233	0.249628	0.83181		0.163396	0.20322	0.424262
Overall activity	Diastolic blood pressure - UKB	mmHg	UKBB	68		-0.907092	0.183938	8.16014e-07		-0.750586	0.281621	0.00769335		-0.685031	0.645365	0.292291		-0.0564823	1.06632	0.957916
Overall activity	Heart failure - UKB	Log odds ratio	UKBB	68		-0.0150418	0.118122	0.89867		-0.118707	0.166548	0.476001		-0.312856	0.448231	0.487606		-0.0542698	0.363278	0.881702
Overall activity	Hypertension - UKB	Log odds ratio	UKBB	68		-0.172681	0.0316647	4.94087e-08		-0.0916398	0.0454706	0.0438663		-0.0775552	0.117525	0.511577		-0.0188369	0.156662	0.904659
Overall activity	Myocardial infarction - UKB	Log odds ratio	UKBB	68		0.116064	0.081635	0.155102		0.175231	0.116881	0.133814		0.268409	0.292703	0.36243		0.302204	0.254462	0.23924
Overall activity	Stroke - UKB	Log odds ratio	UKBB	68		-0.132778	0.093776	0.156804		-0.0444043	0.13349	0.739404		0.0282944	0.346616	0.935184		-0.00486114	0.330564	0.988311
Overall activity	Systolic blood pressure - UKB	mmHg	UKBB	68		-1.37594	0.330908	3.20947e-05		-1.31896	0.496358	0.00787739		-2.29554	1.45379	0.119045		-0.0244541	1.66551	0.98833
Sleep duration	Coronary heart disease - CARDIoGRAMplusC4D	Log odds ratio	CARDIoGRAMplusC4D	50		-0.0180555	0.0559849	0.747068		-0.0434595	0.0796034	0.5851		-0.112871	0.163567	0.493411		-0.149634	0.193596	0.44336
Sleep duration	Myocardial infarction - CARDIoGRAMplusC4D	Log odds ratio	CARDIoGRAMplusC4D	50		-0.00161985	0.0619072	0.979125		0.0513648	0.0876307	0.557774		0.131955	0.178932	0.464363		-0.0817707	0.212689	0.702334
Sleep duration	Body fat % - GIANT	SD (%)	GIANT	38		0.0711778	0.0376171	0.0584691		-0.007647	0.0610103	0.900255		-0.0783074	0.106128	0.465254		-0.102082	0.170104	0.552189
Sleep duration	Body mass index - GIANT	SD (Kg/m2)	GIANT	38		0.0532296	0.0259668	0.0403729		0.0311518	0.0398607	0.434499		-0.0790044	0.079128	0.324552		-0.191532	0.108463	0.0858956
Sleep duration	Waist-to-hip ratio - GIANT	SD	GIANT	38		-0.00744707	0.036084	0.836493		-0.0377747	0.0539766	0.484031		-0.0113339	0.101082	0.91133		-0.313297	0.148441	0.0418212
Sleep duration	HDL cholesterol - GLGC	SD (mg/dL)	GLGC	33		-0.00909162	0.0355077	0.797915		0.0570986	0.0569037	0.315655		0.108968	0.107578	0.318697		0.391838	0.177748	0.0350443
Sleep duration	Triglycerides - GLGC	SD (mg/dL)	GLGC	33		0.0226808	0.0346057	0.512207		0.0584185	0.0527207	0.26783		0.0565438	0.107821	0.6036		-0.217356	0.171643	0.214831
Sleep duration	Alzheimer's disease - IGAP	Log odds ratio	IGAP	38		-0.00199866	0.11169	0.985723		-0.0927043	0.162303	0.567876		-0.255684	0.297079	0.394967		-0.394361	0.414944	0.348248
Sleep duration	Ischemic stroke - ISGC	Log odds ratio	ISGC	38		-0.0921265	0.111923	0.410436		-0.210837	0.162734	0.195116		-0.393978	0.296902	0.192652		0.50341	0.479136	0.300416
Sleep duration	Angina - UKB	Log odds ratio	UKBB	62		0.0797786	0.0605427	0.187596		0.155498	0.0861974	0.0712361		0.156301	0.184379	0.399911		0.200854	0.185254	0.282609
Sleep duration	Body fat % - UKB	%	UKBB	62		0.328825	0.0982602	0.000818462		0.381062	0.160005	0.0172395		0.246376	0.337803	0.46858		-0.655862	0.537633	0.227274
Sleep duration	Body mass index - UKB	Kg/m2	UKBB	62		0.146642	0.0731291	0.0449367		0.00481762	0.122035	0.96851		-0.0997367	0.213295	0.641738		-0.794535	0.393704	0.0480581
Sleep duration	Cancer - UKB	Log odds ratio	UKBB	62		0.0217462	0.0394758	0.58172		0.0555272	0.0573774	0.333167		0.0998092	0.11072	0.37089		-0.0569368	0.118787	0.633455
Sleep duration	Cardiovascular disease - UKB	Log odds ratio	UKBB	62		0.0655917	0.0395947	0.0976047		0.0356609	0.0578929	0.537907		-0.0324877	0.132623	0.807308		0.0811426	0.118196	0.495038
Sleep duration	Diabetes - UKB	Log odds ratio	UKBB	62		0.0939996	0.0570117	0.099193		0.0447131	0.0813897	0.582751		0.00476731	0.190739	0.980141		-0.197458	0.186828	0.294794
Sleep duration	Diastolic blood pressure - UKB	mmHg	UKBB	62		0.498651	0.166539	0.00275168		0.212395	0.272428	0.435603		0.240136	0.742808	0.747588		0.241579	0.756249	0.7505
Sleep duration	Heart failure - UKB	Log odds ratio	UKBB	62		-0.0567385	0.111093	0.60954		-0.202386	0.158452	0.201508		-0.374128	0.332807	0.26535		-0.377873	0.315892	0.23632
Sleep duration	Hypertension - UKB	Log odds ratio	UKBB	62		0.12182	0.0294017	3.42353e-05		0.0626758	0.0457098	0.170323		0.0443402	0.109102	0.685863		0.0244137	0.133505	0.855519
Sleep duration	Myocardial infarction - UKB	Log odds ratio	UKBB	62		0.000623092	0.0771899	0.993559		0.0147951	0.111653	0.894582		0.0160532	0.264397	0.951784		0.0469585	0.240523	0.845869
Sleep duration	Stroke - UKB	Log odds ratio	UKBB	62		0.142314	0.0874692	0.103733		0.0760637	0.119801	0.525482		-0.0568909	0.257448	0.825846		0.279527	0.248729	0.265564
Sleep duration	Systolic blood pressure - UKB	mmHg	UKBB	62		0.816852	0.312326	0.00891278		1.24232	0.508037	0.0144717		1.90896	1.80488	0.294378		0.746076	1.56099	0.634422
Sedentary behaviour	Coronary heart disease - CARDIoGRAMplusC4D	Log odds ratio	CARDIoGRAMplusC4D	34		0.0030152	0.0721357	0.966659		0.0256751	0.104494	0.805908		0.170944	0.263955	0.521708		0.191556	0.316489	0.549279
Sedentary behaviour	Myocardial infarction - CARDIoGRAMplusC4D	Log odds ratio	CARDIoGRAMplusC4D	34		0.0441059	0.0800245	0.581528		0.0124224	0.114987	0.91397		0.0253959	0.244891	0.918033		0.492701	0.350596	0.169559
Sedentary behaviour	Body fat % - GIANT	SD (%)	GIANT	24		-0.00423225	0.0527345	0.936034		0.0312159	0.0742134	0.67403		0.0641387	0.124506	0.611367		-0.0380434	0.278141	0.892451
Sedentary behaviour	Body mass index - GIANT	SD (Kg/m2)	GIANT	21		-0.0111472	0.0378266	0.768229		0.0703545	0.0543746	0.195705		0.102463	0.0920505	0.278857		0.291434	0.30958	0.358323
Sedentary behaviour	Waist-to-hip ratio - GIANT	SD	GIANT	22		-0.00407276	0.0503336	0.935509		-0.013543	0.0737612	0.854322		-0.0510175	0.140549	0.720242		0.529237	0.327783	0.122066
Sedentary behaviour	HDL cholesterol - GLGC	SD (mg/dL)	GLGC	20		0.0191949	0.0489941	0.695221		0.0739657	0.0687565	0.282033		0.137019	0.127128	0.294614		0.183504	0.313959	0.56615
Sedentary behaviour	Triglycerides - GLGC	SD (mg/dL)	GLGC	20		-0.0195018	0.0474496	0.681072		-0.0321074	0.0633996	0.612556		-0.0683545	0.110245	0.542607		-0.276774	0.291088	0.354286
Sedentary behaviour	Alzheimer's disease - IGAP	Log odds ratio	IGAP	22		-0.138672	0.156714	0.376225		-0.261172	0.217202	0.229194		-0.465969	0.494743	0.356984		-0.428012	0.755572	0.577373
Sedentary behaviour	Ischemic stroke - ISGC	Log odds ratio	ISGC	22		0.124396	0.154262	0.420018		-0.0184294	0.220519	0.933396		-0.31271	0.416827	0.461448		0.0838002	1.0284	0.935865
Sedentary behaviour	Angina - UKB	Log odds ratio	UKBB	36		0.135785	0.0855789	0.112589		0.0533791	0.122567	0.663192		-0.0162228	0.240309	0.946561		0.0673485	0.33602	0.842339
Sedentary behaviour	Body fat % - UKB	%	UKBB	36		0.466958	0.134811	0.000532623		0.397226	0.204563	0.0521572		0.906023	0.516916	0.088402		0.788249	0.693143	0.263402
Sedentary behaviour	Body mass index - UKB	Kg/m2	UKBB	36		0.378443	0.0997621	0.000148566		0.331559	0.146071	0.0232168		0.503267	0.335562	0.142641		0.274507	0.491446	0.580116
Sedentary behaviour	Cancer - UKB	Log odds ratio	UKBB	36		0.0711064	0.0558933	0.203309		0.0580629	0.0799864	0.467894		0.00270126	0.181969	0.98824		0.42378	0.213466	0.055232
Sedentary behaviour	Cardiovascular disease - UKB	Log odds ratio	UKBB	36		0.142131	0.0557014	0.0107212		0.0419986	0.0769235	0.58508		-0.0370158	0.171121	0.829999		0.201312	0.188212	0.292332
Sedentary behaviour	Diabetes - UKB	Log odds ratio	UKBB	36		0.0898981	0.0793724	0.257377		0.117824	0.111335	0.289926		0.117164	0.231625	0.616146		0.218409	0.260889	0.408341
Sedentary behaviour	Diastolic blood pressure - UKB	mmHg	UKBB	36		0.401543	0.228938	0.0794418		0.106403	0.331749	0.748412		0.0383303	0.679835	0.955358		0.536641	0.929119	0.567353
Sedentary behaviour	Heart failure - UKB	Log odds ratio	UKBB	36		-0.0669483	0.157316	0.670423		0.0823572	0.23094	0.721378		0.0583684	0.530319	0.912988		0.327408	0.574757	0.572662
Sedentary behaviour	Hypertension - UKB	Log odds ratio	UKBB	36		0.0223125	0.0399286	0.576291		-0.0261193	0.0555264	0.638073		-0.0237038	0.121224	0.846103		0.0512185	0.150869	0.736329
Sedentary behaviour	Myocardial infarction - UKB	Log odds ratio	UKBB	36		0.168067	0.107423	0.117693		0.0490865	0.14793	0.740024		0.0436336	0.326035	0.894303		-0.0943648	0.34112	0.783737
Sedentary behaviour	Stroke - UKB	Log odds ratio	UKBB	36		0.265243	0.123097	0.0311817		0.362832	0.163658	0.0266223		0.482749	0.346463	0.172297		0.514772	0.389478	0.195093
Sedentary behaviour	Systolic blood pressure - UKB	mmHg	UKBB	36		0.338376	0.426067	0.427088		0.217409	0.647631	0.737098		-1.64727	1.83512	0.375513		1.10046	1.9187	0.57005
Walking	Coronary heart disease - CARDIoGRAMplusC4D	Log odds ratio	CARDIoGRAMplusC4D	23		0.0291256	0.0947277	0.758488		0.00999457	0.136658	0.941698		-0.0272857	0.280148	0.923293		-0.0772193	0.400588	0.848995
Walking	Myocardial infarction - CARDIoGRAMplusC4D	Log odds ratio	CARDIoGRAMplusC4D	22		-0.0113112	0.107071	0.915867		-0.046029	0.151333	0.761008		-0.00822042	0.275183	0.976451		-0.234639	0.507966	0.649125
Walking	Body fat % - GIANT	SD (%)	GIANT	16		-0.0305333	0.069567	0.66073		0.0393568	0.108106	0.715814		0.0616904	0.15834	0.702302		1.10217	0.540071	0.060595
Walking	Body mass index - GIANT	SD (Kg/m2)	GIANT	16		-0.0289497	0.0493607	0.557545		0.0576515	0.0790715	0.465937		0.181136	0.115658	0.138166		0.0758345	0.668531	0.911297
Walking	Waist-to-hip ratio - GIANT	SD	GIANT	15		0.0415038	0.0624337	0.5062		0.137399	0.0869367	0.114004		0.185105	0.122615	0.153368		-0.105741	0.516672	0.841009
Walking	HDL cholesterol - GLGC	SD (mg/dL)	GLGC	15		-0.033832	0.0576528	0.557322		0.01582	0.084001	0.850617		0.0939008	0.166934	0.582668		1.0208	0.553265	0.0879279
Walking	Triglycerides - GLGC	SD (mg/dL)	GLGC	15		-0.00437512	0.0536327	0.934984		0.0588969	0.0720621	0.413753		0.0787165	0.130861	0.557105		-0.316651	0.34785	0.379229
Walking	Alzheimer's disease - IGAP	Log odds ratio	IGAP	17		-0.163735	0.194871	0.400784		-0.465101	0.264625	0.0788179		-0.707744	0.46405	0.146745		-0.230631	1.1214	0.839818
Walking	Ischemic stroke - ISGC	Log odds ratio	ISGC	15		-0.00494198	0.203213	0.980598		0.315079	0.280508	0.261334		0.526308	0.451922	0.263642		-1.75827	1.34526	0.213856
Walking	Angina - UKB	Log odds ratio	UKBB	24		-0.143938	0.105932	0.174215		-0.183448	0.149015	0.218297		-0.142154	0.303129	0.643515		-0.0730783	0.301339	0.81063
Walking	Body fat % - UKB	%	UKBB	24		-0.29218	0.171999	0.0893685		-0.0443795	0.266807	0.867893		0.238218	0.43217	0.586803		-0.306911	0.875488	0.729253
Walking	Body mass index - UKB	Kg/m2	UKBB	24		-0.234016	0.132706	0.0778287		0.0221305	0.198785	0.911356		0.184879	0.355775	0.608272		0.228433	0.750808	0.763797
Walking	Cancer - UKB	Log odds ratio	UKBB	24		-0.0702868	0.0691114	0.309149		-0.0336853	0.0987249	0.73295		0.25671	0.242744	0.30125		-0.332219	0.186823	0.0891871
Walking	Cardiovascular disease - UKB	Log odds ratio	UKBB	24		-0.07797	0.0693105	0.260615		-0.110857	0.0943309	0.239917		-0.071759	0.181191	0.695726		-0.25811	0.193934	0.196846
Walking	Diabetes - UKB	Log odds ratio	UKBB	24		0.0269927	0.101662	0.790613		0.0127862	0.154633	0.9341		-0.0532967	0.275003	0.848031		-0.458631	0.383133	0.244026
Walking	Diastolic blood pressure - UKB	mmHg	UKBB	24		-0.659188	0.296966	0.0264363		0.0822065	0.487057	0.865968		0.998915	0.889169	0.272847		0.404835	1.367	0.769893
Walking	Heart failure - UKB	Log odds ratio	UKBB	24		0.0456865	0.196191	0.815864		0.190404	0.27346	0.486256		0.477935	0.599037	0.433125		-0.777724	0.561064	0.179588
Walking	Hypertension - UKB	Log odds ratio	UKBB	24		-0.105627	0.0508769	0.0378822		-0.0104726	0.0740782	0.887576		0.0291398	0.141435	0.83858		0.0562596	0.192207	0.772492
Walking	Myocardial infarction - UKB	Log odds ratio	UKBB	24		0.0658224	0.135458	0.627021		0.0453808	0.190643	0.811849		-0.279154	0.399295	0.491489		-0.0415293	0.412965	0.920808
Walking	Stroke - UKB	Log odds ratio	UKBB	24		-0.362905	0.155092	0.0192869		-0.387557	0.221268	0.0798549		-0.693099	0.459692	0.145234		-0.00103445	0.448097	0.998179
Walking	Systolic blood pressure - UKB	mmHg	UKBB	24		-0.90415	0.545468	0.0974047		-0.0804879	0.811079	0.920951		0.310835	1.50844	0.838554		1.54744	2.36109	0.519011
Moderate activity	Coronary heart disease - CARDIoGRAMplusC4D	Log odds ratio	CARDIoGRAMplusC4D	28		0.0286572	0.0834315	0.731236		0.146802	0.116506	0.207654		0.230984	0.164897	0.172668		0.0727607	0.208142	0.729475
Moderate activity	Myocardial infarction - CARDIoGRAMplusC4D	Log odds ratio	CARDIoGRAMplusC4D	28		0.0557475	0.0927477	0.547796		-0.00638795	0.13759	0.96297		0.36423	0.229144	0.123585		0.215414	0.23696	0.371662
Moderate activity	Body fat % - GIANT	SD (%)	GIANT	13		-0.0150018	0.069368	0.828783		0.0993527	0.0935323	0.288132		0.14271	0.136026	0.314786		0.039419	0.202837	0.849454
Moderate activity	Body mass index - GIANT	SD (Kg/m2)	GIANT	12		-0.037096	0.0497871	0.456216		-0.0364304	0.0685089	0.594891		-0.0322175	0.11107	0.777162		-0.079117	0.140342	0.585347
Moderate activity	Waist-to-hip ratio - GIANT	SD	GIANT	12		-0.0933597	0.0696338	0.18001		-0.0725143	0.0961029	0.45052		0.0512379	0.189193	0.791541		-0.200567	0.197736	0.334344
Moderate activity	HDL cholesterol - GLGC	SD (mg/dL)	GLGC	11		0.0746298	0.064204	0.245079		0.10594	0.0877025	0.227067		0.168285	0.127003	0.214633		0.102484	0.189038	0.600891
Moderate activity	Triglycerides - GLGC	SD (mg/dL)	GLGC	11		-0.0538117	0.0616876	0.38303		-0.0299808	0.0773235	0.698215		-0.0339344	0.121359	0.785468		-0.0603432	0.180726	0.746109
Moderate activity	Alzheimer's disease - IGAP	Log odds ratio	IGAP	21		1.39957	0.623805	0.0248575		-0.149443	0.256099	0.559532		-0.173942	0.447374	0.701528		-1.58911	2.25693	0.489909
Moderate activity	Ischemic stroke - ISGC	Log odds ratio	ISGC	11		-0.151758	0.224131	0.498344		-0.690523	0.342212	0.0436096		-0.872276	0.631417	0.197222		0.455889	0.909737	0.628312
Moderate activity	Angina - UKB	Log odds ratio	UKBB	31		0.0194449	0.092292	0.83313		-0.0517603	0.118862	0.663223		-0.111645	0.258233	0.668584		-0.514361	0.208127	0.0195748
Moderate activity	Body fat % - UKB	%	UKBB	31		-0.40667	0.143868	0.00470324		-0.246243	0.217875	0.258391		-0.17371	0.506682	0.734111		-0.0632627	0.462935	0.892247
Moderate activity	Body mass index - UKB	Kg/m2	UKBB	31		-0.234609	0.106167	0.0271176		-0.359844	0.157315	0.0221718		-0.360301	0.371909	0.340397		-0.30528	0.324707	0.354896
Moderate activity	Cancer - UKB	Log odds ratio	UKBB	31		-0.0526305	0.0600493	0.380783		0.018653	0.0811174	0.81813		0.132836	0.191021	0.492157		-0.170076	0.136279	0.222014
Moderate activity	Cardiovascular disease - UKB	Log odds ratio	UKBB	31		-0.0371729	0.0609237	0.541759		-0.0523764	0.0915042	0.567055		0.185628	0.187387	0.329799		-0.305293	0.164949	0.074403
Moderate activity	Diabetes - UKB	Log odds ratio	UKBB	31		-0.15225	0.0868026	0.0794342		-0.188854	0.120944	0.118405		-0.259911	0.255622	0.317389		-0.296822	0.217034	0.181935
Moderate activity	Diastolic blood pressure - UKB	mmHg	UKBB	31		-0.274562	0.245908	0.264199		-0.397436	0.345226	0.249635		-0.42816	0.66289	0.523255		-0.895387	0.58396	0.13604
Moderate activity	Heart failure - UKB	Log odds ratio	UKBB	31		0.343228	0.171738	0.0456567		0.180977	0.239548	0.449953		0.140726	0.501695	0.781019		-0.071718	0.443049	0.872528
Moderate activity	Hypertension - UKB	Log odds ratio	UKBB	31		0.0159604	0.0438789	0.716055		0.0768029	0.0588791	0.192092		0.110453	0.121496	0.370537		0.0295085	0.135209	0.828768
Moderate activity	Myocardial infarction - UKB	Log odds ratio	UKBB	31		0.0675573	0.117824	0.566391		0.147336	0.159045	0.354248		0.206994	0.316262	0.517776		-0.461176	0.282799	0.113756
Moderate activity	Stroke - UKB	Log odds ratio	UKBB	31		-0.0967747	0.134444	0.471641		-0.24447	0.19313	0.205573		-0.437166	0.415764	0.301437		-0.103117	0.340388	0.764098
Moderate activity	Systolic blood pressure - UKB	mmHg	UKBB	31		-0.372732	0.463968	0.421769		-0.523895	0.661171	0.428142		-0.974548	1.24956	0.441553		-0.593017	1.50606	0.696643
