# Supplementary material for: GWAS identifies 14 loci for device-measured physical activity and sleep duration
Source: Nat Commun. 2018 Dec 10;9:5257. doi: 10.1038/s41467-018-07743-4 (PMC6288145; doi:10.1038/s41467-018-07743-4)
Supplement: Supplementary file 12 — Supplementa﻿r﻿y Data 9 [file 41467_2018_7743_MOESM12_ESM.xlsx]

## Sheet: Sheet1
Supplementary Data 9 | Meta analysis of Mendelian Randomization results for adiposity traits using GIANT and UK Biobank participants not in accelerometer discovery dataset. SE and beta are in exposure SD units.
Interpretation: In follow-up to table S10, we meta-analysed indicative MR results for BMI and body fat % using GIANT and UK Biobank datasets. Overall activity MR associations with BMI and body fat % remained. However the association between sedentary behaviour and body mass index no longer remains significant (multiple testing threshold = 4.76 x10-4).
																				Weights for meta analysis calculation			UKBB original estimates (not on SD scale)
				UK Biobank (non-discovery set) n=378,374						GIANT n=100,734					UKB/GIANT meta-analysed estimate					UKBB	GIANT
Exposure	Outcome	Outcome units	Method		N SNPs	beta	SE	P Value		N SNPs	beta	SE	P Value		beta	SE	P Value			Weight (1/SE^2)	Weight (1/SE^2)		N SNPs	beta	SE	P Value
Overall activity	Body fat percentage	SD (%)	Maximum likelihood		68	-0.135011	0.0128651	9.17491e-26		38	-0.180512	0.0434843	3.3076e-05		-0.138673	0.0123365	2.56986e-29			6041.87	528.852		68	-1.15272	0.109843	9.17491e-26
Overall activity	Body fat percentage	SD (%)	Weighted median		68	-0.0699744	0.019982	0.000462014		38	-0.192586	0.0649847	0.003041		-0.0805658	0.0190995	2.46244e-05			2504.5	236.798		68	-0.597442	0.170607	0.000462014
Overall activity	Body fat percentage	SD (%)	Weighted mode (NOME)		68	-0.046518	0.0565289	0.41348		38	-0.318422	0.123741	0.0142161		-0.0934659	0.0514176	0.0690979			312.938	65.3094		68	-0.397171	0.482645	0.41348
Overall activity	Body fat percentage	SD (%)	MR Egger		68	-0.0138466	0.0757242	0.855472		38	0.207254	0.270645	0.4488		0.00220533	0.0729236	0.975874			174.394	13.6522		68	-0.118222	0.646534	0.855472
Overall activity	Body mass index (BMI)	SD (Kg/m2)	Maximum likelihood		68	-0.133712	0.0172632	9.5218e-15		34	-0.155225	0.0321996	1.43033e-06		-0.138515	0.0152145	8.69575e-20			3355.49	964.495		68	-0.63889	0.0824854	9.5218e-15
Overall activity	Body mass index (BMI)	SD (Kg/m2)	Weighted median		68	-0.05077	0.0270254	0.0602987		34	-0.110816	0.0521755	0.0336782		-0.0634721	0.0239973	0.00816989			1369.16	367.338		68	-0.242584	0.12913	0.0602987
Overall activity	Body mass index (BMI)	SD (Kg/m2)	Weighted mode (NOME)		68	-0.0365661	0.0579414	0.53013		34	-0.1281	0.188654	0.501858		-0.0444562	0.0553879	0.422187			297.867	28.0976		68	-0.174716	0.27685	0.53013
Overall activity	Body mass index (BMI)	SD (Kg/m2)	MR Egger		68	0.026716	0.111096	0.810706		34	0.196145	0.2476	0.434087		0.0551097	0.10136	0.586647			81.0223	16.3117		68	0.127652	0.530827	0.810706
Sedentary behaviour	Body mass index (BMI)	SD (Kg/m2)	Maximum likelihood		36	0.0792037	0.020879	0.000148566		21	-0.0145321	0.0377139	0.699997		0.0572141	0.0182666	0.00173518			2293.92	703.069		36	0.378443	0.0997621	0.000148566
Sedentary behaviour	Body mass index (BMI)	SD (Kg/m2)	Weighted median		36	0.0693914	0.0305709	0.0232168		21	0.0706108	0.0560426	0.207687		0.069671	0.0268376	0.00943108			1070	318.393		36	0.331559	0.146071	0.0232168
Sedentary behaviour	Body mass index (BMI)	SD (Kg/m2)	Weighted mode (NOME)		36	0.105328	0.0702293	0.142641		21	0.108605	0.08833	0.233139		0.106597	0.0549716	0.0524851			202.751	128.169		36	0.503267	0.335562	0.142641
Sedentary behaviour	Body mass index (BMI)	SD (Kg/m2)	MR Egger		36	0.057451	0.102854	0.580116		21	0.260274	0.305197	0.404389		0.0781371	0.0974677	0.422742			94.5278	10.7359		36	0.274507	0.491446	0.580116
