# Supplementary material for: GWAS identifies 14 loci for device-measured physical activity and sleep duration
Source: Nat Commun. 2018 Dec 10;9:5257. doi: 10.1038/s41467-018-07743-4 (PMC6288145; doi:10.1038/s41467-018-07743-4)
Supplement: Supplementary file 14 — Supplementa﻿r﻿y Data11 [file 41467_2018_7743_MOESM14_ESM.xlsx]

## Sheet: Sheet1
Supplementary Data 11 | Directionality, horizontal pleiotropy, and confounding sensitivity analyses for Mendelian Randomization associations suggesting evidence of causality from Supplementary Data 8, 9, and 10.
					Multiple testing threshold: p <	0.00555556
Interpretation: The association between overall activity and Alzheimer's Disease failed leave-one-SNP-out analysis, with the association over-reliant on rs157595. All other tests passed leave-one-out analyses (Figure S6). For all other associations, directionality appears correct (Steiger test) and there wasn't evidence of pleiotropy (Egger tests)
Steiger tests for directionality and Egger intercepts for pleiotropy
Exposure	Outcome	Outcome units	Steiger P Value		Egger Intercept	SE	P Value
Overall activity	Body mass index - GIANT	SD (Kg/m2)	< 10-16		-0.00866943	0.00631721	0.179498
Overall activity	Body fat percentage - GIANT	SD (%)	< 10-16		-0.0101086	0.00689911	0.151544
Overall activity	Alzheimer's disease - IGAP	Log odds ratio	2.78122e-07		0.00499331	0.0427079	0.907483
Overall activity	Body mass index - UKB	Kg/m2	< 10-16		-0.0198128	0.0146568	0.181059
Overall activity	Body fat percentage - UKB	%	< 10-16		-0.0258694	0.0178516	0.152035
Overall activity	Systolic blood pressure - UKB	mmHg	< 10-16		-0.036413	0.0459885	0.431322
Overall activity	Diastolic blood pressure - UKB	mmHg	< 10-16		-0.0251297	0.0294436	0.396476
Overall activity	Hypertension - UKB	Log odds ratio	< 10-16		-0.00417561	0.00432558	0.337904
Sleep duration	Hypertension - UKB	Log odds ratio	< 10-16		0.00280295	0.00416818	0.503828
Leave one out analyses			SNP		Beta	SE	P Value
Overall activity	Alzheimer's disease - IGAP	Log odds ratio	rs157595		0.015	0.015	0.327
All tests passed leave-one-out analyses.
Interpretation: The instrument variables for overall activity and sleep are not associated with 'classic' confounders, except for qualification level. Follow-up multivariate mendelian randomization analysis indicates that causal inference can be permitted for overall activity even if no variants are uniquely associated with it. However, the association between sleep duration and hypertension appe…
Association of meta-analysed exposure instruments with potential confounders in UK Biobank
Exposure (genetic)	Outcome (observational)	Outcome units	# SNP associations (p < 1 x10-4)		Beta	SE	P Value
Overall activity	Income	Ordinal low to high (5 categories)	1		-0.00144564	0.000552545	0.00888785
Overall activity	Smoking	Log odds ratio	1		0.000801666	0.000862744	0.352782
Overall activity	Area deprivation	Townsend index units	0		0.00112407	0.00127847	0.379275
Overall activity	Years of education	Years	2		-0.00989295	0.00223412	9.50556e-06
Sleep duration	Income	Ordinal low to high (5 categories)	1		-0.00119374	0.000584238	0.0410289
Sleep duration	Smoking	Log odds ratio	1		-0.00089008	0.000912383	0.329285
Sleep duration	Area deprivation	Townsend index units	0		-0.00151694	0.001352	0.261865
Sleep duration	Years of education	Years	8		-0.00996885	0.00236261	2.44923e-05
Multivariate Mendelian Randomization of accelerometer phenotypes and years of education (conditioning on each others SNPs)
					Multiple testing threshold: p <	0.00277778									Univariate association
					Accelerometer trait				Years of education					Accelerometer trait (univariate IVW comparison)
Acc trait	Outcome (observational)	Outcome units			Beta	SE	P Value		Beta	SE	P Value			Beta	SE	P Value
Overall activity	Body mass index - UKB	Kg/m2			-0.0888941	0.0312381	0.00221572		-0.349757	0.0733527	9.29627e-07			-0.0844229	0.034126	0.0133663
Overall activity	Body fat percentage - UKB	%			-0.175815	0.042488	1.75185e-05		-0.539575	0.0997621	3.1757e-08			-0.159598	0.0419295	0.000141033
Overall activity	Systolic blood pressure - UKB	mmHg			-0.302194	0.104553	0.00192418		-0.606256	0.245527	0.00677072			-0.30047	0.0966651	0.00188131
Overall activity	Diastolic blood pressure - UKB	mmHg			-0.200902	0.0645487	0.000927855		-0.486576	0.151582	0.000663702			-0.195146	0.0592729	0.000993632
Overall activity	Hypertension - UKB	Log odds ratio			-0.0361134	0.0097298	0.000102967		-0.0603651	0.0228481	0.00412065			-0.0357781	0.00896434	6.57504e-05
Sleep duration	Hypertension - UKB	Log odds ratio			2.36273	1.37213	0.0425397		-0.0454589	0.023575	0.0269111			2.49685	1.23031	0.0424131
