# Supplementary material for: GWAS identifies 14 loci for device-measured physical activity and sleep duration
Source: Nat Commun. 2018 Dec 10;9:5257. doi: 10.1038/s41467-018-07743-4 (PMC6288145; doi:10.1038/s41467-018-07743-4)
Supplement: Supplementary file 15 — Supplementa﻿r﻿y Data 12 [file 41467_2018_7743_MOESM15_ESM.xlsx]

## Sheet: Sheet1
Supplementary Data 12 | Mendelian randomization bi-directional (and associated sensitivity) tests for traits suggesting evidence of causality.
									Multiple testing threshold: p <	0.005
Interpretation: This first table suggests that there is evidence for increases in body mass index and body fat % being causally related to lower levels of accelerometer-measured overall activity.
					Maximum likelihood				Weighted median				Weighted mode				MR Egger
Exposure	Exposure units	Outcome	N SNPs		Beta	SE	P Value		Beta	SE	P Value		Beta	SE	P Value		Beta	SE	P Value
Body fat percentage - UKB + GIANT	SD (%)	Overall activity	153		-1.86009	0.215846	6.83293e-18		-1.11162	0.358001	0.00190226		-0.484755	0.615369	0.432072		0.115526	0.828018	0.889225
Body fat percentage - GIANT	SD (%)	Overall activity	6		-0.560847	0.468235	0.230998		-0.512859	0.576305	0.373515		-0.631744	0.799793	0.465388		-1.50616	2.16039	0.524092
Body fat percentage - UKB	%	Overall activity	147		-0.250306	0.0267035	7.01328e-21		-0.19815	0.0427418	3.55271e-06		-0.0955157	0.0941242	0.311888		0.0523409	0.131941	0.692172
Body mass index - UKB + GIANT	SD (Kg/m2)	Overall activity	259		-0.942105	0.121694	9.81806e-15		-0.220607	0.227595	0.332398		0.100475	0.330769	0.761555		0.725072	0.436837	0.09817
Body mass index - GIANT	SD (Kg/m2)	Overall activity	75		-0.610403	0.187553	0.00113567		-0.260718	0.339869	0.443014		-0.0320406	0.400802	0.9365		0.91072	0.561396	0.109063
Body mass index - UKB	Kg/m2	Overall activity	188		-0.250649	0.0307306	3.45343e-16		-0.101767	0.0549004	0.0637865		-0.0248335	0.0856574	0.772202		0.0838985	0.121254	0.489849
Diastolic Blood Pressure - UKB	mmHg	Overall activity	129		-0.0367883	0.0149753	0.0140261		-0.022551	0.0241568	0.350548		-0.0031587	0.0545003	0.953873		0.0251932	0.0615583	0.683041
Systolic Blood Pressure - UKB	mmHg	Overall activity	116		-0.0116892	0.00878266	0.183208		0.00969742	0.0141037	0.491718		0.0256935	0.0274034	0.350413		0.0195758	0.0378444	0.60597
Hypertension - UKB	Log odds ratio	Overall activity	79		0.172226	0.108672	0.113006		0.210088	0.168111	0.211408		0.370195	0.269847	0.174037		0.145762	0.42061	0.729876
Interpretation: While the above table suggests that body mass index is associated with overall activity, the Egger intercepts indicate this association may be affected by horizontal pleiotropy.
Steiger tests and Egger intercepts for bi-directionality
Exposure	Exposure units	Outcome	Steiger P Value		Egger Intercept	SE	P Value
Body fat percentage - UKB + GIANT	SD (%)	Overall activity	< 10-16		-0.0386836	0.0150878	0.0113265
Body fat percentage - GIANT	SD (%)	Overall activity	< 10-16		0.0736981	0.103751	0.516716
Body fat percentage - UKB	%	Overall activity	< 10-16		-0.0411303	0.0202202	0.0437633
Body mass index - UKB + GIANT	SD (Kg/m2)	Overall activity	< 10-16		-0.0441537	0.0108119	5.92188e-05
Body mass index - GIANT	SD (Kg/m2)	Overall activity	< 10-16		-0.0496964	0.0171424	0.0049407
Body mass index - UKB	Kg/m2	Overall activity	< 10-16		-0.0385745	0.0141792	0.00713685
Diastolic Blood Pressure - UKB	mmHg	Overall activity	< 10-16		-0.0175597	0.0178788	0.327892
Systolic Blood Pressure - UKB	mmHg	Overall activity	< 10-16		-0.0143912	0.0199436	0.472022
Hypertension - UKB	Log odds ratio	Overall activity	< 10-16		0.00752787	0.0214681	0.726805
Leave one out analyses
Exposure		Outcome	SNP		beta	SE	P Value
Body fat percentage - GIANT	SD (Kg/m2)	Overall Activity	rs1558902		-1.09165	0.605239	0.0712827
Body fat percentage - GIANT	SD (Kg/m2)	Overall Activity	rs2943652		-0.967765	0.520902	0.0631885
Body fat percentage - GIANT	SD (Kg/m2)	Overall Activity	rs6738627		-0.799337	0.520639	0.12471
Body fat percentage - GIANT	SD (Kg/m2)	Overall Activity	rs6857		-0.217821	0.543746	0.688719
Body fat percentage - GIANT	SD (Kg/m2)	Overall Activity	rs693839		-0.725238	0.517164	0.160815
Body fat percentage - GIANT	SD (Kg/m2)	Overall Activity	rs9906944		-1.18366	0.526457	0.0245543
Body fat percentage - GIANT	SD (Kg/m2)	Overall Activity	All		-0.816117	0.490625	0.0962274
All other tests passed leave-one-out analyses.
